# Supplementary material for: Molecular basis of autoimmune disease protection by MDA5 variants
Source: Cell Rep. Author manuscript; Available in PMC 2025 Nov 18. (PMC7618376; doi:10.1016/j.celrep.2025.115754)
Supplement: Supplementary Material [file EMS210629-supplement-Supplementary_Material.zip]

Archive with 3 entries (3 files):
- 1-s2.0-S221112472500525X-mmc2.xlsx
- 1-s2.0-S221112472500525X-mmc1.pdf
- 1-s2.0-S221112472500525X-mmc3.pdf
