# Supplementary material for: Molecular basis of autoimmune disease protection by MDA5 variants
Source: Cell Rep. Author manuscript; Available in PMC 2025 Nov 18. (PMC7618376; doi:10.1016/j.celrep.2025.115754)
Supplement: Supplementary Material [file EMS210629-supplement-Supplementary_Material.zip › 1-s2.0-S221112472500525X-mmc2.xlsx]

## Sheet: Fig.1, Fig.S1
Fig. 1B,C
Fig. 1D-E, Fig.S1
qPCR 06-06-2023
Actin													IFN															IFIT1															vRNA EMCV
Pos	Name	Virus	Cell line	Timepoint	Cp		Ct average mock		ddCT	Fold change over mock	# cells		Pos	Name	Virus	Cell line	Timepoint	Cp			ΔCt = Cp - Cp of actin	Mock ΔCt average	ΔΔCt=-(ΔCt-average mock)	Fold induction compared to mock		Normalized to KO values		Pos	Name	Virus	Cell line	Timepoint	Cp			ΔCt = Cp - Cp of actin	Mock ΔCt average	ΔΔCt=-(ΔCt-average mock)	Fold induction compared to mock		Normalized to KO values		Pos	Name	Virus	Cell line	Timepoint	Cp
A1	Actin	EMCV Zn	MDA5 KO	7 hrs	21.9				-3.76667	0.0734717	1469.43		C1	IFN	EMCV Zn	MDA5 KO	7 hrs	33.7			11.8		2.86333	7.27695		1.24448		D1	IFIT1	EMCV Zn	MDA5 KO	7 hrs	32.9			11		1.3	2.46229		1.03259		B1	vRNA	EMCV Zn	MDA5 KO	7 hrs	13.35
A2	Actin	EMCV Zn	MDA5 KO	7 hrs	21.66				-3.52667	0.0867696	1735.39		C2	IFN	EMCV Zn	MDA5 KO	7 hrs	34.18			12.52		2.14333	4.41782	5.84738	0.75552		D2	IFIT1	EMCV Zn	MDA5 KO	7 hrs	32.74			11.08		1.22	2.32947	2.38458	0.976888		B2	vRNA	EMCV Zn	MDA5 KO	7 hrs	13.67
A3	Actin	EMCV Zn	MDA5 KO	7 hrs	21.95				-3.81667	0.070969	1419.38		C3	IFN	EMCV Zn	MDA5 KO	7 hrs	32.6										D3	IFIT1	EMCV Zn	MDA5 KO	7 hrs	33.01			11.06		1.24	2.36199		0.990524		B3	vRNA	EMCV Zn	MDA5 KO	7 hrs	13.59
A4	Actin	mock	MDA5 KO	7 hrs	18.24		18.1333		-0.106667	0.928731	18574.6		C4	IFN	mock	MDA5 KO	7 hrs	33.34			15.1	14.6633	-0.436667	0.73884		1.02978		D4	IFIT1	mock	MDA5 KO	7 hrs	30.81			12.57	12.3	-0.27	0.82932		1.02195		B4	vRNA	mock	MDA5 KO	7 hrs	30.77
A5	Actin	mock	MDA5 KO	7 hrs	18.01				0.123333	1.08925	21785		C5	IFN	mock	MDA5 KO	7 hrs	32.03			14.02		0.643333	1.56193	1	0.956126		D5	IFIT1	mock	MDA5 KO	7 hrs	30.24			12.23		0.07	1.04972	1	0.994309		B5	vRNA	mock	MDA5 KO	7 hrs	28.19
A6	Actin	mock	MDA5 KO	7 hrs	18.15				-0.0166667	0.988514	19770.3		C6	IFN	mock	MDA5 KO	7 hrs	33.02			14.87		-0.206667	0.866537		1.01409		D6	IFIT1	mock	MDA5 KO	7 hrs	30.25			12.1		0.2	1.1487		0.98374		B6	vRNA	mock	MDA5 KO	7 hrs	28.36
A7	Actin	EMCV Zn	MDA5 WT	7 hrs	21.63				-2.82333	0.141284	2825.67		C7	IFN	EMCV Zn	MDA5 WT	7 hrs	32.69			11.06		3.73333	13.2998		2.27449		D7	IFIT1	EMCV Zn	MDA5 WT	7 hrs	30.2			8.57		3.74667	13.4233		5.62921		B7	vRNA	EMCV Zn	MDA5 WT	7 hrs	13.54
A8	Actin	EMCV Zn	MDA5 WT	7 hrs	21.72				-2.91333	0.132739	2654.78		C8	IFN	EMCV Zn	MDA5 WT	7 hrs	31.21			9.49		5.30333	39.4878		6.75307		D8	IFIT1	EMCV Zn	MDA5 WT	7 hrs	29.74			8.02		4.29667	19.6529		8.24164		B8	vRNA	EMCV Zn	MDA5 WT	7 hrs	13.66
A9	Actin	EMCV Zn	MDA5 WT	7 hrs	21.21				-2.40333	0.189027	3780.55		C9	IFN	EMCV Zn	MDA5 WT	7 hrs	32.8			11.59		3.20333	9.21084		1.57521		D9	IFIT1	EMCV Zn	MDA5 WT	7 hrs	29.84			8.63		3.68667	12.8765		5.39989		B9	vRNA	EMCV Zn	MDA5 WT	7 hrs	13.18
A10	Actin	mock	MDA5 WT	7 hrs	18.59		18.8067		0.216667	1.16205	23240.9		C10	IFN	mock	MDA5 WT	7 hrs	34.48			15.89	14.7933	-1.09667	0.467596		1.08366		D10	IFIT1	mock	MDA5 WT	7 hrs	31.34			12.75	12.3167	-0.433333	0.740549		1.03659		B10	vRNA	mock	MDA5 WT	7 hrs	33.07
A11	Actin	mock	MDA5 WT	7 hrs	18.72				0.0866667	1.06191	21238.3		C11	IFN	mock	MDA5 WT	7 hrs	33.05			14.33		0.463333	1.37872		0.977268		D11	IFIT1	mock	MDA5 WT	7 hrs	30.86			12.14		0.176667	1.13027		0.986992		B11	vRNA	mock	MDA5 WT	7 hrs	29.71
A12	Actin	mock	MDA5 WT	7 hrs	19.11				-0.303333	0.810378	16207.6		C12	IFN	mock	MDA5 WT	7 hrs	33.27			14.16		0.633333	1.55114		0.965674		D12	IFIT1	mock	MDA5 WT	7 hrs	31.17			12.06		0.256667	1.19472		0.980488		B12	vRNA	mock	MDA5 WT	7 hrs	29.73
E1	Actin	EMCV Zn	MDA5 E627*	7 hrs	18.77				-0.7	0.615572	12311.4		G1	IFN	EMCV Zn	MDA5 E627*	7 hrs	34.23			15.46		-0.845	0.556711		0.0952069		H1	IFIT1	EMCV Zn	MDA5 E627*	7 hrs	30.81			12.04		0.37	1.29235		0.541962		F1	vRNA	EMCV Zn	MDA5 E627*	7 hrs	13.91
E2	Actin	EMCV Zn	MDA5 E627*	7 hrs	19				-0.93	0.524858	10497.2		G2	IFN	EMCV Zn	MDA5 E627*	7 hrs	33.65			14.65		-0.035	0.976032		0.166918		H2	IFIT1	EMCV Zn	MDA5 E627*	7 hrs	30.72			11.72		0.69	1.61328		0.676548		F2	vRNA	EMCV Zn	MDA5 E627*	7 hrs
E3	Actin	EMCV Zn	MDA5 E627*	7 hrs	18.91				-0.84	0.558644	11172.9		G3	IFN	EMCV Zn	MDA5 E627*	7 hrs	33.61			14.7		-0.085	0.942785		0.161232		H3	IFIT1	EMCV Zn	MDA5 E627*	7 hrs	30.9			11.99		0.42	1.33793		0.561075		F3	vRNA	EMCV Zn	MDA5 E627*	7 hrs	13.95
E4	Actin	mock	MDA5 E627*	7 hrs	17.95		18.07		0.12	1.08673	21734.7		G4	IFN	mock	MDA5 E627*	7 hrs	32.65			14.7	14.615	-0.085	0.942785		1.0025		H4	IFIT1	mock	MDA5 E627*	7 hrs	30.08			12.13	12.41	0.28	1.21419		0.986179		F4	vRNA	mock	MDA5 E627*	7 hrs	33.64
E5	Actin	mock	MDA5 E627*	7 hrs									G5	IFN	mock	MDA5 E627*	7 hrs	33.82										H5	IFIT1	mock	MDA5 E627*	7 hrs											F5	vRNA	mock	MDA5 E627*	7 hrs	30.18
E6	Actin	mock	MDA5 E627*	7 hrs	18.19				-0.12	0.920188	18403.8		G6	IFN	mock	MDA5 E627*	7 hrs	32.72			14.53		0.085	1.06069		0.990907		H6	IFIT1	mock	MDA5 E627*	7 hrs	30.88			12.69		-0.28	0.823591		1.03171		F6	vRNA	mock	MDA5 E627*	7 hrs	28.73
E7	Actin	EMCV Zn	MDA5 I923V	7 hrs	21.55				-2.715	0.152301	3046.03		G7	IFN	EMCV Zn	MDA5 I923V	7 hrs	33.25			11.7		3.785	13.7847		2.35742		H7	IFIT1	EMCV Zn	MDA5 I923V	7 hrs	31.96			10.41		1.615	3.06312		1.28455		F7	vRNA	EMCV Zn	MDA5 I923V	7 hrs	13.6
E8	Actin	EMCV Zn	MDA5 I923V	7 hrs	21.71				-2.875	0.136313	2726.27		G8	IFN	EMCV Zn	MDA5 I923V	7 hrs	33.76			12.05		3.435	10.8153		1.84959		H8	IFIT1	EMCV Zn	MDA5 I923V	7 hrs	32.87			11.16		0.865	1.82134		0.763799		F8	vRNA	EMCV Zn	MDA5 I923V	7 hrs	13.77
E9	Actin	EMCV Zn	MDA5 I923V	7 hrs	21.76				-2.925	0.13167	2633.4		G9	IFN	EMCV Zn	MDA5 I923V	7 hrs	34.03			12.27		3.215	9.28563		1.588		H9	IFIT1	EMCV Zn	MDA5 I923V	7 hrs	32.93			11.17		0.855	1.80876		0.758523		F9	vRNA	EMCV Zn	MDA5 I923V	7 hrs	13.85
E10	Actin	mock	MDA5 I923V	7 hrs	18.75		18.835		0.085	1.06069	21213.8		G10	IFN	mock	MDA5 I923V	7 hrs	34			15.25	15.485	0.235	1.17691		1.04001		H10	IFIT1	mock	MDA5 I923V	7 hrs	30.16			11.41	12.025	0.615	1.53156		0.927642		F10	vRNA	mock	MDA5 I923V	7 hrs	32.82
E11	Actin	mock	MDA5 I923V	7 hrs	18.92				-0.085	0.942785	18855.7		G11	IFN	mock	MDA5 I923V	7 hrs	34.64			15.72		-0.235	0.849685		1.07206		H11	IFIT1	mock	MDA5 I923V	7 hrs	31.56			12.64		-0.615	0.65293		1.02764		F11	vRNA	mock	MDA5 I923V	7 hrs
E12	Actin	mock	MDA5 I923V	7 hrs									G12	IFN	mock	MDA5 I923V	7 hrs	33.28										H12	IFIT1	mock	MDA5 I923V	7 hrs	30.98										F12	vRNA	mock	MDA5 I923V	7 hrs	30.23
A1	Actin	EMCV Zn	MDA5 A946T	7 hrs	21.19				-3.03333	0.122145	2442.9		C1	IFN	EMCV Zn	MDA5 A946T	7 hrs	29.92			8.73		7.27333	154.7		26.4564		D1	IFIT1	EMCV Zn	MDA5 A946T	7 hrs	27.72			6.53		5.64	49.8665		20.9121		B1	vRNA	EMCV Zn	MDA5 A946T	7 hrs	13.64
A2	Actin	EMCV Zn	MDA5 A946T	7 hrs	21.03				-2.87333	0.136471	2729.42		C2	IFN	EMCV Zn	MDA5 A946T	7 hrs	30.18			9.15		6.85333	115.627		19.7741		D2	IFIT1	EMCV Zn	MDA5 A946T	7 hrs	27.58			6.55		5.62	49.18		20.6242		B2	vRNA	EMCV Zn	MDA5 A946T	7 hrs	13.82
A3	Actin	EMCV Zn	MDA5 A946T	7 hrs	21.32				-3.16333	0.11162	2232.4		C3	IFN	EMCV Zn	MDA5 A946T	7 hrs	29.85			8.53		7.47333	177.704		30.3904		D3	IFIT1	EMCV Zn	MDA5 A946T	7 hrs	27.93			6.61		5.56	47.1766		19.784		B3	vRNA	EMCV Zn	MDA5 A946T	7 hrs	13.71
A4	Actin	mock	MDA5 A946T	7 hrs	17.98		18.1567		0.176667	1.13027	22605.4		C4	IFN	mock	MDA5 A946T	7 hrs	34.63			16.65	16.0033	-0.646667	0.638754		1.13549		D4	IFIT1	mock	MDA5 A946T	7 hrs	30			12.02	12.17	0.15	1.10957		0.977236		B4	vRNA	mock	MDA5 A946T	7 hrs	28.29
A5	Actin	mock	MDA5 A946T	7 hrs	18.23				-0.0733333	0.950439	19008.8		C5	IFN	mock	MDA5 A946T	7 hrs	33.91			15.68		0.323333	1.25122		1.06933		D5	IFIT1	mock	MDA5 A946T	7 hrs	30.29			12.06		0.11	1.07923		0.980488		B5	vRNA	mock	MDA5 A946T	7 hrs	24.52
A6	Actin	mock	MDA5 A946T	7 hrs	18.26				-0.103333	0.93088	18617.6		C6	IFN	mock	MDA5 A946T	7 hrs	33.94			15.68		0.323333	1.25122		1.06933		D6	IFIT1	mock	MDA5 A946T	7 hrs	30.69			12.43		-0.26	0.835088		1.01057		B6	vRNA	mock	MDA5 A946T	7 hrs	26.09
A7	Actin	EMCV Zn	MDA5 H843R	7 hrs	21.19				-0.136667	0.909618	18192.4		C7	IFN	EMCV Zn	MDA5 H843R	7 hrs	31.21			10.02		2.43667	5.41389		0.925866		D7	IFIT1	EMCV Zn	MDA5 H843R	7 hrs	27.72			6.53		4.75333	26.9709		11.3106		B7	vRNA	EMCV Zn	MDA5 H843R	7 hrs	13.81
A8	Actin	EMCV Zn	MDA5 H843R	7 hrs	21.03				0.0233333	1.0163	20326.1		C8	IFN	EMCV Zn	MDA5 H843R	7 hrs	30.84			9.81		2.64667	6.26219		1.07094		D8	IFIT1	EMCV Zn	MDA5 H843R	7 hrs	28.13			7.1		4.18333	18.1681		7.61898		B8	vRNA	EMCV Zn	MDA5 H843R	7 hrs	13.56
A9	Actin	EMCV Zn	MDA5 H843R	7 hrs	18.25				2.80333	6.98051	139610		C9	IFN	EMCV Zn	MDA5 H843R	7 hrs	34.44			16.19		-3.73333	0.0751891		0.0128586		D9	IFIT1	EMCV Zn	MDA5 H843R	7 hrs	31.23			12.98		-1.69667	0.308498		0.129372		B9	vRNA	EMCV Zn	MDA5 H843R	7 hrs	28.07
A10	Actin	mock	MDA5 H843R	7 hrs	18.18		21.0533		2.87333	7.32756	146551		C10	IFN	mock	MDA5 H843R	7 hrs	32.37			14.19	12.4567	-1.73333	0.300756		0.96772		D10	IFIT1	mock	MDA5 H843R	7 hrs	30.72			12.54	11.2833	-1.25667	0.41851		1.01951		B10	vRNA	mock	MDA5 H843R	7 hrs	27.06
A11	Actin	mock	MDA5 H843R	7 hrs	22.38				-1.32667	0.398688	7973.77		C11	IFN	mock	MDA5 H843R	7 hrs	33.88			11.5		0.956667	1.94082		0.784269		D11	IFIT1	mock	MDA5 H843R	7 hrs	33.04			10.66		0.623333	1.54043		0.866667		B11	vRNA	mock	MDA5 H843R	7 hrs	13.61
A12	Actin	mock	MDA5 H843R	7 hrs	22.6				-1.54667	0.3423	6846		C12	IFN	mock	MDA5 H843R	7 hrs	34.28			11.68		0.776667	1.71317		0.796545		D12	IFIT1	mock	MDA5 H843R	7 hrs	33.25			10.65		0.633333	1.55114		0.865854		B12	vRNA	mock	MDA5 H843R	7 hrs	13.68
E1	Actin	EMCV Zn	MDA5 H843R/A946T	7 hrs	22				-0.185	0.879649	17593		G1	IFN	EMCV Zn	MDA5 H843R/A946T	7 hrs	34.31			12.31		-2.59	0.166086		0.0284034		H1	IFIT1	EMCV Zn	MDA5 H843R/A946T	7 hrs	33.51			11.51		-2.495	0.17739		0.0743906		F1	vRNA	EMCV Zn	MDA5 H843R/A946T	7 hrs	13.12
E2	Actin	EMCV Zn	MDA5 H843R/A946T	7 hrs	22.67				-0.855	0.552865	11057.3		G2	IFN	EMCV Zn	MDA5 H843R/A946T	7 hrs	31.4			8.73		0.99	1.98618		0.339671		H2	IFIT1	EMCV Zn	MDA5 H843R/A946T	7 hrs	30.58			7.91		1.105	2.15099		0.902041		F2	vRNA	EMCV Zn	MDA5 H843R/A946T	7 hrs	13.49
E3	Actin	EMCV Zn	MDA5 H843R/A946T	7 hrs	23.57				-1.755	0.296273	5925.46		G3	IFN	EMCV Zn	MDA5 H843R/A946T	7 hrs	32.68			9.11		0.61	1.52626		0.261016		H3	IFIT1	EMCV Zn	MDA5 H843R/A946T	7 hrs	30.31			6.74		2.275	4.83998		2.0297		F3	vRNA	EMCV Zn	MDA5 H843R/A946T	7 hrs	13.5
E4	Actin	mock	MDA5 H843R/A946T	7 hrs	22.59		21.815		-0.775	0.584389	11687.8		G4	IFN	mock	MDA5 H843R/A946T	7 hrs	32.25			9.66	9.72	0.06	1.04247		0.658786		H4	IFIT1	mock	MDA5 H843R/A946T	7 hrs	30.33			7.74	9.015	1.275	2.41999		0.629268		F4	vRNA	mock	MDA5 H843R/A946T	7 hrs	13.25
E5	Actin	mock	MDA5 H843R/A946T	7 hrs	21.04				0.775	1.71119	34223.8		G5	IFN	mock	MDA5 H843R/A946T	7 hrs	30.82			9.78		-0.06	0.959264		0.66697		H5	IFIT1	mock	MDA5 H843R/A946T	7 hrs	31.33			10.29		-1.275	0.413225		0.836585		F5	vRNA	mock	MDA5 H843R/A946T	7 hrs	13.78
E6	Actin	mock	MDA5 H843R/A946T	7 hrs									G6	IFN	mock	MDA5 H843R/A946T	7 hrs	32.59										H6	IFIT1	mock	MDA5 H843R/A946T	7 hrs											F6	vRNA	mock	MDA5 H843R/A946T	7 hrs	28.15
qPCR 27-06-2023
Actin													IFN															IFIT1															vRNA EMCV
Pos	Name	Virus	Cell line	Timepoint	Cp		Ct average mock		ddCT	Fold change over mock	# cells		Pos	Name	Virus	Cell line	Timepoint	Cp			ΔCt = Cp - Cp of actin	Mock ΔCt average	ΔΔCt=-(ΔCt-average mock)	Fold induction compared to mock		Normalized to KO values		Pos	Name	Virus	Cell line	Timepoint	Cp			ΔCt = Cp - Cp of actin	Mock ΔCt average	ΔΔCt=-(ΔCt-average mock)	Fold induction compared to mock		Normalized to KO values		Pos	Name	Virus	Cell line	Timepoint	Cp
A1	Actin	EMCV Zn	MDA5 KO	7 hrs	21.55				-3.075	0.118668	2373.36		C1	IFN	EMCV Zn	MDA5 KO	7 hrs	33.81			12.26		3.4	10.5561		1.44398		D1	IFIT1	EMCV Zn	MDA5 KO	7 hrs	32.6			11.05		-0.18	0.882703		0.890055		B1	vRNA	EMCV Zn	MDA5 KO	7 hrs	13.07
A2	Actin	EMCV Zn	MDA5 KO	7 hrs	21.58				-3.105	0.116226	2324.51		C2	IFN	EMCV Zn	MDA5 KO	7 hrs	34.11			12.53		3.13	8.75435	7.3104	1.19752		D2	IFIT1	EMCV Zn	MDA5 KO	7 hrs	31.95			10.37		0.5	1.41421	0.99174	1.42599		B2	vRNA	EMCV Zn	MDA5 KO	7 hrs	13.3
A3	Actin	EMCV Zn	MDA5 KO	7 hrs	21.75				-3.275	0.103306	2066.13		C3	IFN	EMCV Zn	MDA5 KO	7 hrs	36.02			14.27		1.39	2.62079		0.358501		D3	IFIT1	EMCV Zn	MDA5 KO	7 hrs	33.18			11.43		-0.56	0.678302		0.683952		B3	vRNA	EMCV Zn	MDA5 KO	7 hrs	13.59
A4	Actin	mock	MDA5 KO	7 hrs	18.36		18.475		0.115	1.08298	21659.5		C4	IFN	mock	MDA5 KO	7 hrs	34.81			16.45	15.66	-0.79	0.578344		1.05045		D4	IFIT1	mock	MDA5 KO	7 hrs	29.33			10.97	10.87	-0.1	0.933033		1.0092		B4	vRNA	mock	MDA5 KO	7 hrs	31.8
A5	Actin	mock	MDA5 KO	7 hrs	18.59				-0.115	0.923382	18467.6		C5	IFN	mock	MDA5 KO	7 hrs	33.46			14.87		0.79	1.72907	1.15371	0.949553		D5	IFIT1	mock	MDA5 KO	7 hrs	29.36			10.77		0.1	1.07177		0.9908		B5	vRNA	mock	MDA5 KO	7 hrs	30.66
A6	Actin	mock	MDA5 KO	7 hrs									C6	IFN	mock	MDA5 KO	7 hrs											D6	IFIT1	mock	MDA5 KO	7 hrs	29.25										B6	vRNA	mock	MDA5 KO	7 hrs	29.74
A7	Actin	EMCV Zn	MDA5 WT	7 hrs	21.63				-2.82333	0.141284	2825.67		C7	IFN	EMCV Zn	MDA5 WT	7 hrs	30.23			8.6		5.59667	48.391		6.61947		D7	IFIT1	EMCV Zn	MDA5 WT	7 hrs	27.68			6.05		4.52667	23.0495		23.2415		B7	vRNA	EMCV Zn	MDA5 WT	7 hrs	13.53
A8	Actin	EMCV Zn	MDA5 WT	7 hrs	21.65				-2.84333	0.139339	2786.77		C8	IFN	EMCV Zn	MDA5 WT	7 hrs	30.55			8.9		5.29667	39.3057		5.37668		D8	IFIT1	EMCV Zn	MDA5 WT	7 hrs	28.16			6.51		4.06667	16.7567		16.8963		B8	vRNA	EMCV Zn	MDA5 WT	7 hrs	13.59
A9	Actin	EMCV Zn	MDA5 WT	7 hrs	21.69				-2.88333	0.135528	2710.57		C9	IFN	EMCV Zn	MDA5 WT	7 hrs	30.07			8.38		5.81667	56.3626		7.70992		D9	IFIT1	EMCV Zn	MDA5 WT	7 hrs	28.13			6.44		4.13667	17.5898		17.7363		B9	vRNA	EMCV Zn	MDA5 WT	7 hrs	13.59
A10	Actin	mock	MDA5 WT	7 hrs	18.91		18.8067		-0.103333	0.93088	18617.6		C10	IFN	mock	MDA5 WT	7 hrs	32.8			13.89	14.1967	0.306667	1.23685		1.02978		D10	IFIT1	mock	MDA5 WT	7 hrs	29.48			10.57	10.5767	0.00666667	1.00463		0.972401		B10	vRNA	mock	MDA5 WT	7 hrs	27.98
A11	Actin	mock	MDA5 WT	7 hrs	18.58				0.226667	1.17013	23402.6		C11	IFN	mock	MDA5 WT	7 hrs	32.94			14.36		-0.163333	0.89296		0.956126		D11	IFIT1	mock	MDA5 WT	7 hrs	29.29			10.71		-0.133333	0.911722		0.985281		B11	vRNA	mock	MDA5 WT	7 hrs	26.68
A12	Actin	mock	MDA5 WT	7 hrs	18.93				-0.123333	0.918064	18361.3		C12	IFN	mock	MDA5 WT	7 hrs	33.27			14.34		-0.143333	0.905425		1.01409		D12	IFIT1	mock	MDA5 WT	7 hrs	29.38			10.45		0.126667	1.09177		0.961362		B12	vRNA	mock	MDA5 WT	7 hrs	27.57
E1	Actin	EMCV Zn	MDA5 E627*	7 hrs	18.83				-0.396667	0.759611	15192.2		G1	IFN	EMCV Zn	MDA5 E627*	7 hrs	33.84			15.01		-0.25	0.840896		0.115027		H1	IFIT1	EMCV Zn	MDA5 E627*	7 hrs	31.11			12.28		-1.05667	0.480742		0.484746		F1	vRNA	EMCV Zn	MDA5 E627*	7 hrs	14.02
E2	Actin	EMCV Zn	MDA5 E627*	7 hrs	19.2				-0.766667	0.587774	11755.5		G2	IFN	EMCV Zn	MDA5 E627*	7 hrs	34.36			15.16		-0.4	0.757858		0.103669		H2	IFIT1	EMCV Zn	MDA5 E627*	7 hrs	30.87			11.67		-0.446667	0.733736		0.739848		F2	vRNA	EMCV Zn	MDA5 E627*	7 hrs	14.12
E3	Actin	EMCV Zn	MDA5 E627*	7 hrs	19.09				-0.656667	0.634342	12686.8		G3	IFN	EMCV Zn	MDA5 E627*	7 hrs	33.72			14.63		0.13	1.09429		0.14969		H3	IFIT1	EMCV Zn	MDA5 E627*	7 hrs	30.9			11.81		-0.586667	0.66588		0.671426		F3	vRNA	EMCV Zn	MDA5 E627*	7 hrs	14.06
E4	Actin	mock	MDA5 E627*	7 hrs	18.15		18.4333		0.283333	1.217	24340.1		G4	IFN	mock	MDA5 E627*	7 hrs	32.71			14.56	14.76	0.2	1.1487		1.02978		H4	IFIT1	mock	MDA5 E627*	7 hrs	29.35			11.2	11.2233	0.0233333	1.0163		1.03036		F4	vRNA	mock	MDA5 E627*	7 hrs	25.12
E5	Actin	mock	MDA5 E627*	7 hrs	18.38				0.0533333	1.03766	20753.2		G5	IFN	mock	MDA5 E627*	7 hrs	33.62			15.24		-0.48	0.716978		0.956126		H5	IFIT1	mock	MDA5 E627*	7 hrs	29.77			11.39		-0.166667	0.890899		1.04784		F5	vRNA	mock	MDA5 E627*	7 hrs	25.7
E6	Actin	mock	MDA5 E627*	7 hrs	18.77				-0.336667	0.791869	15837.4		G6	IFN	mock	MDA5 E627*	7 hrs	33.25			14.48		0.28	1.21419		1.01409		H6	IFIT1	mock	MDA5 E627*	7 hrs	29.85			11.08		0.143333	1.10445		1.01932		F6	vRNA	mock	MDA5 E627*	7 hrs	26.97
E7	Actin	EMCV Zn	MDA5 I923V	7 hrs	21.1				-2.8	0.143587	2871.75		G7	IFN	EMCV Zn	MDA5 I923V	7 hrs	34.2			13.1		2.17333	4.51064		0.617017		H7	IFIT1	EMCV Zn	MDA5 I923V	7 hrs	32.48			11.38		-0.883333	0.542113		0.546629		F7	vRNA	EMCV Zn	MDA5 I923V	7 hrs	13.05
E8	Actin	EMCV Zn	MDA5 I923V	7 hrs	21.35				-3.05	0.120742	2414.84		G8	IFN	EMCV Zn	MDA5 I923V	7 hrs	34.23			12.88		2.39333	5.2537		0.718661		H8	IFIT1	EMCV Zn	MDA5 I923V	7 hrs	31.97			10.62		-0.123333	0.918064		0.925711		F8	vRNA	EMCV Zn	MDA5 I923V	7 hrs	13.55
E9	Actin	EMCV Zn	MDA5 I923V	7 hrs	21.28				-2.98	0.126745	2534.9		G9	IFN	EMCV Zn	MDA5 I923V	7 hrs	34.02			12.74		2.53333	5.78908		0.791896		H9	IFIT1	EMCV Zn	MDA5 I923V	7 hrs	31.96			10.68		-0.183333	0.880666		0.888001		F9	vRNA	EMCV Zn	MDA5 I923V	7 hrs	13.3
E10	Actin	mock	MDA5 I923V	7 hrs	18.19		18.3		0.11	1.07923	21584.6		G10	IFN	mock	MDA5 I923V	7 hrs	33.85			15.66	15.2733	-0.386667	0.764895		1.02978		H10	IFIT1	mock	MDA5 I923V	7 hrs	28.87			10.68	10.4967	-0.183333	0.880666		0.982521		F10	vRNA	mock	MDA5 I923V	7 hrs	26.36
E11	Actin	mock	MDA5 I923V	7 hrs	18.19				0.11	1.07923	21584.6		G11	IFN	mock	MDA5 I923V	7 hrs	33.07			14.88		0.393333	1.31342		0.956126		H11	IFIT1	mock	MDA5 I923V	7 hrs	28.59			10.4		0.0966667	1.0693		0.956762		F11	vRNA	mock	MDA5 I923V	7 hrs	25.88
E12	Actin	mock	MDA5 I923V	7 hrs	18.52				-0.22	0.858565	17171.3		G12	IFN	mock	MDA5 I923V	7 hrs	33.8			15.28		-0.00666667	0.99539		1.01409		H12	IFIT1	mock	MDA5 I923V	7 hrs	28.93			10.41		0.0866667	1.06191		0.957682		F12	vRNA	mock	MDA5 I923V	7 hrs	26.26
A1	Actin	EMCV Zn	MDA5 A946T	7 hrs									C1	IFN	EMCV Zn	MDA5 A946T	7 hrs	30.53										D1	IFIT1	EMCV Zn	MDA5 A946T	7 hrs	28.15										B1	vRNA	EMCV Zn	MDA5 A946T	7 hrs	14.01
A2	Actin	EMCV Zn	MDA5 A946T	7 hrs	22.03				-3.18	0.110338	2206.76		C2	IFN	EMCV Zn	MDA5 A946T	7 hrs	30.35			8.32		7.18	145.009		19.836		D2	IFIT1	EMCV Zn	MDA5 A946T	7 hrs	27.93			5.9		5.36667	41.2598		41.6035		B2	vRNA	EMCV Zn	MDA5 A946T	7 hrs	13.88
A3	Actin	EMCV Zn	MDA5 A946T	7 hrs	22.29				-3.44	0.0921418	1842.84		C3	IFN	EMCV Zn	MDA5 A946T	7 hrs	30.47			8.18		7.32	159.786		21.8574		D3	IFIT1	EMCV Zn	MDA5 A946T	7 hrs	28.06			5.77		5.49667	45.1504		45.5265		B3	vRNA	EMCV Zn	MDA5 A946T	7 hrs	13.98
A4	Actin	mock	MDA5 A946T	7 hrs	18.75		18.85		0.1	1.07177	21435.5		C4	IFN	mock	MDA5 A946T	7 hrs	35.18			16.43	15.5	-0.93	0.524858		1.02978		D4	IFIT1	mock	MDA5 A946T	7 hrs	30.23			11.48	11.2667	-0.213333	0.862542		1.05612		B4	vRNA	mock	MDA5 A946T	7 hrs	26.99
A5	Actin	mock	MDA5 A946T	7 hrs	18.99				-0.14	0.907519	18150.4		C5	IFN	mock	MDA5 A946T	7 hrs	33.78			14.79		0.71	1.6358		0.956126		D5	IFIT1	mock	MDA5 A946T	7 hrs	30.08			11.09		0.176667	1.13027		1.02024		B5	vRNA	mock	MDA5 A946T	7 hrs	27.26
A6	Actin	mock	MDA5 A946T	7 hrs	18.81				0.04	1.02811	20562.3		C6	IFN	mock	MDA5 A946T	7 hrs	34.09			15.28		0.22	1.16473		1.01409		D6	IFIT1	mock	MDA5 A946T	7 hrs	30.04			11.23		0.0366667	1.02574		1.03312		B6	vRNA	mock	MDA5 A946T	7 hrs	27.49
A7	Actin	EMCV Zn	MDA5 H843R	7 hrs	21.48				-2.77	0.146604	2932.09		C7	IFN	EMCV Zn	MDA5 H843R	7 hrs	29.67			8.19		6.10667	68.9112		9.42646		D7	IFIT1	EMCV Zn	MDA5 H843R	7 hrs	27.1			5.62		4.705	26.0823		26.2996		B7	vRNA	EMCV Zn	MDA5 H843R	7 hrs	13.77
A8	Actin	EMCV Zn	MDA5 H843R	7 hrs	21.6				-2.89	0.134904	2698.07		C8	IFN	EMCV Zn	MDA5 H843R	7 hrs	29.61			8.01		6.28667	78.0684		10.6791		D8	IFIT1	EMCV Zn	MDA5 H843R	7 hrs	27.25			5.65		4.675	25.5455		25.7583		B8	vRNA	EMCV Zn	MDA5 H843R	7 hrs	13.88
A9	Actin	EMCV Zn	MDA5 H843R	7 hrs	21.19				-2.48	0.179244	3584.89		C9	IFN	EMCV Zn	MDA5 H843R	7 hrs	29.38			8.19		6.10667	68.9112		9.42646		D9	IFIT1	EMCV Zn	MDA5 H843R	7 hrs	26.56			5.37		4.955	31.0173		31.2756		B9	vRNA	EMCV Zn	MDA5 H843R	7 hrs	13.57
A10	Actin	mock	MDA5 H843R	7 hrs	18.68		18.71		0.03	1.02101	20420.2		C10	IFN	mock	MDA5 H843R	7 hrs	32.8			14.12	14.2967	0.176667	1.13027		1.02978		D10	IFIT1	mock	MDA5 H843R	7 hrs					10.325						B10	vRNA	mock	MDA5 H843R	7 hrs	26.94
A11	Actin	mock	MDA5 H843R	7 hrs	18.59				0.12	1.08673	21734.7		C11	IFN	mock	MDA5 H843R	7 hrs	34.05			15.46		-1.16333	0.44648		0.956126		D11	IFIT1	mock	MDA5 H843R	7 hrs	29.07			10.48		-0.155	0.898132		0.964121		B11	vRNA	mock	MDA5 H843R	7 hrs	29.02
A12	Actin	mock	MDA5 H843R	7 hrs	18.86				-0.15	0.90125	18025		C12	IFN	mock	MDA5 H843R	7 hrs	32.17			13.31		0.986667	1.9816		1.01409		D12	IFIT1	mock	MDA5 H843R	7 hrs	29.03			10.17		0.155	1.11342		0.935603		B12	vRNA	mock	MDA5 H843R	7 hrs	28.53
E1	Actin	EMCV Zn	MDA5 H843R/A946T	7 hrs	21.13				-2.51333	0.17515	3503.01		G1	IFN	EMCV Zn	MDA5 H843R/A946T	7 hrs	28.87			7.74		7.87667	235.024		32.1493		H1	IFIT1	EMCV Zn	MDA5 H843R/A946T	7 hrs	26.91			5.78		5.17333	36.0851		36.3857		F1	vRNA	EMCV Zn	MDA5 H843R/A946T	7 hrs	13.74
E2	Actin	EMCV Zn	MDA5 H843R/A946T	7 hrs	21.27				-2.65333	0.158952	3179.05		G2	IFN	EMCV Zn	MDA5 H843R/A946T	7 hrs	29.07			7.8		7.81667	225.45		30.8397		H2	IFIT1	EMCV Zn	MDA5 H843R/A946T	7 hrs	26.7			5.43		5.52333	45.9927		46.3758		F2	vRNA	EMCV Zn	MDA5 H843R/A946T	7 hrs	13.86
E3	Actin	EMCV Zn	MDA5 H843R/A946T	7 hrs	21.36				-2.74333	0.149339	2986.79		G3	IFN	EMCV Zn	MDA5 H843R/A946T	7 hrs	28.95			7.59		8.02667	260.776		35.6719		H3	IFIT1	EMCV Zn	MDA5 H843R/A946T	7 hrs	26.89			5.53		5.42333	42.9127		43.2701		F3	vRNA	EMCV Zn	MDA5 H843R/A946T	7 hrs	13.76
E4	Actin	mock	MDA5 H843R/A946T	7 hrs	18.53		18.6167		0.0866667	1.06191	21238.3		G4	IFN	mock	MDA5 H843R/A946T	7 hrs	34.11			15.58	15.6167	0.0366667	1.02574		1.02978		H4	IFIT1	mock	MDA5 H843R/A946T	7 hrs	29.54			11.01	10.9533	-0.0566667	0.961483		1.01288		F4	vRNA	mock	MDA5 H843R/A946T	7 hrs	28.72
E5	Actin	mock	MDA5 H843R/A946T	7 hrs	18.67				-0.0533333	0.963707	19274.1		G5	IFN	mock	MDA5 H843R/A946T	7 hrs	33.89			15.22		0.396667	1.31646		0.956126		H5	IFIT1	mock	MDA5 H843R/A946T	7 hrs	29.58			10.91		0.0433333	1.03049		1.00368		F5	vRNA	mock	MDA5 H843R/A946T	7 hrs	26.32
E6	Actin	mock	MDA5 H843R/A946T	7 hrs	18.65				-0.0333333	0.97716	19543.2		G6	IFN	mock	MDA5 H843R/A946T	7 hrs	34.7			16.05		-0.433333	0.740549		1.01409		H6	IFIT1	mock	MDA5 H843R/A946T	7 hrs	29.59			10.94		0.0133333	1.00928		1.00644		F6	vRNA	mock	MDA5 H843R/A946T	7 hrs	28.82
qPCR 18-07-2023
Actin													IFN															IFIT1															vRNA EMCV
Pos	Name	Virus	Cell line	Timepoint	Cp		Ct average mock		ddCT	Fold change over mock	# cells		Pos	Name	Virus	Cell line	Timepoint	Cp			ΔCt = Cp - Cp of actin	Mock ΔCt average	ΔΔCt=-(ΔCt-average mock)	Fold induction compared to mock		Normalized to KO values		Pos	Name	Virus	Cell line	Timepoint	Cp			ΔCt = Cp - Cp of actin	Mock ΔCt average	ΔΔCt=-(ΔCt-average mock)	Fold induction compared to mock		Normalized to KO values		Pos	Name	Virus	Cell line	Timepoint	Cp
A1	Actin	EMCV Zn	MDA5 KO	7 hrs	22.19				-3.34667	0.0982999	1966		C1	IFN	EMCV Zn	MDA5 KO	7 hrs	33.5			11.31		3.07667	8.43663		0.941072		D1	IFIT1	EMCV Zn	MDA5 KO	7 hrs	33.04			10.85		2.01	4.02782		0.964483		B1	vRNA	EMCV Zn	MDA5 KO	7 hrs	13.96
A2	Actin	EMCV Zn	MDA5 KO	7 hrs	22.2				-3.35667	0.0976209	1952.42		C2	IFN	EMCV Zn	MDA5 KO	7 hrs	33.19			10.99		3.39667	10.5317	8.96491	1.17477		D2	IFIT1	EMCV Zn	MDA5 KO	7 hrs	32.33			10.13		2.73	6.63456	4.17615	1.58868		B2	vRNA	EMCV Zn	MDA5 KO	7 hrs	13.87
A3	Actin	EMCV Zn	MDA5 KO	7 hrs	21.67				-2.82667	0.140958	2819.15		C3	IFN	EMCV Zn	MDA5 KO	7 hrs	33.07			11.4		2.98667	7.9264		0.884159		D3	IFIT1	EMCV Zn	MDA5 KO	7 hrs	33.63			11.96		0.9	1.86607		0.446839		B3	vRNA	EMCV Zn	MDA5 KO	7 hrs	14.33
A4	Actin	mock	MDA5 KO	7 hrs	19.16		18.8433		-0.316667	0.802923	16058.5		C4	IFN	mock	MDA5 KO	7 hrs	33.83			14.67	14.3867	-0.283333	0.82169		1.01969		D4	IFIT1	mock	MDA5 KO	7 hrs	32.66			13.5	12.86	-0.64	0.641713		1.04977		B4	vRNA	mock	MDA5 KO	7 hrs	24.55
A5	Actin	mock	MDA5 KO	7 hrs	18.74				0.103333	1.07425	21485.1		C5	IFN	mock	MDA5 KO	7 hrs	33.63			14.89		-0.503333	0.705475	1.08408	1.03499		D5	IFIT1	mock	MDA5 KO	7 hrs											B5	vRNA	mock	MDA5 KO	7 hrs	26.82
A6	Actin	mock	MDA5 KO	7 hrs	18.63				0.213333	1.15936	23187.3		C6	IFN	mock	MDA5 KO	7 hrs	32.23			13.6		0.786667	1.72508		0.94532		D6	IFIT1	mock	MDA5 KO	7 hrs	30.85			12.22		0.64	1.55833		0.950233		B6	vRNA	mock	MDA5 KO	7 hrs	23.2
A7	Actin	EMCV Zn	MDA5 WT	7 hrs	22.76				-3.92667	0.0657591	1315.18		C7	IFN	EMCV Zn	MDA5 WT	7 hrs	31.77			9.01		6.01	64.4452		7.1886		D7	IFIT1	EMCV Zn	MDA5 WT	7 hrs											B7	vRNA	EMCV Zn	MDA5 WT	7 hrs	14.78
A8	Actin	EMCV Zn	MDA5 WT	7 hrs	22.94				-4.10667	0.0580457	1160.91		C8	IFN	EMCV Zn	MDA5 WT	7 hrs	32.13			9.19		5.83	56.8859		6.3454		D8	IFIT1	EMCV Zn	MDA5 WT	7 hrs	30.99			8.05		4.74333	26.7846		6.41372		B8	vRNA	EMCV Zn	MDA5 WT	7 hrs	15.02
A9	Actin	EMCV Zn	MDA5 WT	7 hrs	22.29				-3.45667	0.0910835	1821.67		C9	IFN	EMCV Zn	MDA5 WT	7 hrs	31.55			9.26		5.76	54.1917		6.04487		D9	IFIT1	EMCV Zn	MDA5 WT	7 hrs	29.37			7.08		5.71333	52.4668		12.5634		B9	vRNA	EMCV Zn	MDA5 WT	7 hrs	14.16
A10	Actin	mock	MDA5 WT	7 hrs	18.68		18.8333		0.153333	1.11214	22242.7		C10	IFN	mock	MDA5 WT	7 hrs	33.26			14.58	15.02	0.44	1.3566		1.01344		D10	IFIT1	mock	MDA5 WT	7 hrs	31.35			12.67	12.7933	0.123333	1.08925		0.985226		B10	vRNA	mock	MDA5 WT	7 hrs	29.76
A11	Actin	mock	MDA5 WT	7 hrs	18.95				-0.116667	0.922316	18446.3		C11	IFN	mock	MDA5 WT	7 hrs	33.79			14.84		0.18	1.13288		1.03151		D11	IFIT1	mock	MDA5 WT	7 hrs	31.64			12.69		0.103333	1.07425		0.986781		B11	vRNA	mock	MDA5 WT	7 hrs	28.77
A12	Actin	mock	MDA5 WT	7 hrs	18.87				-0.0366667	0.974905	19498.1		C12	IFN	mock	MDA5 WT	7 hrs	34.51			15.64		-0.62	0.650671		1.08712		D12	IFIT1	mock	MDA5 WT	7 hrs	31.89			13.02		-0.226667	0.854607		1.01244		B12	vRNA	mock	MDA5 WT	7 hrs	30
E1	Actin	EMCV Zn	MDA5 E627*	7 hrs	19.36				-0.826667	0.56383	11276.6		G1	IFN	EMCV Zn	MDA5 E627*	7 hrs	33.58			14.22		1.19	2.28153		0.254495		H1	IFIT1	EMCV Zn	MDA5 E627*	7 hrs	31.82			12.46		-0.1	0.933033		0.22342		F1	vRNA	EMCV Zn	MDA5 E627*	7 hrs	14.47
E2	Actin	EMCV Zn	MDA5 E627*	7 hrs	19.56				-1.02667	0.490843	9816.86		G2	IFN	EMCV Zn	MDA5 E627*	7 hrs	33.7			14.14		1.27	2.41162		0.269006		H2	IFIT1	EMCV Zn	MDA5 E627*	7 hrs	32.66			13.1		-0.74	0.598739		0.143371		F2	vRNA	EMCV Zn	MDA5 E627*	7 hrs	14.54
E3	Actin	EMCV Zn	MDA5 E627*	7 hrs	20				-1.46667	0.361817	7236.35		G3	IFN	EMCV Zn	MDA5 E627*	7 hrs	33.69			13.69		1.72	3.29436		0.367473		H3	IFIT1	EMCV Zn	MDA5 E627*	7 hrs	32.13			12.13		0.23	1.17283		0.280841		F3	vRNA	EMCV Zn	MDA5 E627*	7 hrs	15.03
E4	Actin	mock	MDA5 E627*	7 hrs	18.54		18.5333		-0.00666667	0.99539	19907.8		G4	IFN	mock	MDA5 E627*	7 hrs	33.47			14.93	15.41	0.48	1.39474		1.03777		H4	IFIT1	mock	MDA5 E627*	7 hrs	31.82			13.28	12.36	-0.92	0.528509		1.03266		F4	vRNA	mock	MDA5 E627*	7 hrs	29.56
E5	Actin	mock	MDA5 E627*	7 hrs	18.47				0.0633333	1.04488	20897.5		G5	IFN	mock	MDA5 E627*	7 hrs	33.69			15.22		0.19	1.14076		1.05792		H5	IFIT1	mock	MDA5 E627*	7 hrs	31.27			12.8		-0.44	0.737135		0.995334		F5	vRNA	mock	MDA5 E627*	7 hrs	28.6
E6	Actin	mock	MDA5 E627*	7 hrs	18.59				-0.0566667	0.961483	19229.7		G6	IFN	mock	MDA5 E627*	7 hrs	34.67			16.08		-0.67	0.628507		1.1177		H6	IFIT1	mock	MDA5 E627*	7 hrs	29.59			11		1.36	2.56685		0.855365		F6	vRNA	mock	MDA5 E627*	7 hrs	28.03
E7	Actin	EMCV Zn	MDA5 I923V	7 hrs	22.38				-3.61	0.0818996	1637.99		G7	IFN	EMCV Zn	MDA5 I923V	7 hrs	33.58			11.2		2.89	7.4127		0.826857		H7	IFIT1	EMCV Zn	MDA5 I923V	7 hrs	32.02			9.64		2.32333	5.00487		1.19844		F7	vRNA	EMCV Zn	MDA5 I923V	7 hrs	14.41
E8	Actin	EMCV Zn	MDA5 I923V	7 hrs	22.17				-3.4	0.0947323	1894.65		G8	IFN	EMCV Zn	MDA5 I923V	7 hrs	33.07			10.9		3.19	9.12611		1.01798		H8	IFIT1	EMCV Zn	MDA5 I923V	7 hrs	32.54			10.37		1.59333	3.01746		0.722546		F8	vRNA	EMCV Zn	MDA5 I923V	7 hrs	14.14
E9	Actin	EMCV Zn	MDA5 I923V	7 hrs	22.22				-3.45	0.0915054	1830.11		G9	IFN	EMCV Zn	MDA5 I923V	7 hrs	34.15			11.93		2.16	4.46915		0.498516		H9	IFIT1	EMCV Zn	MDA5 I923V	7 hrs	32.63			10.41		1.55333	2.93494		0.702787		F9	vRNA	EMCV Zn	MDA5 I923V	7 hrs	14.15
E10	Actin	mock	MDA5 I923V	7 hrs	19.03		18.77		-0.26	0.835088	16701.8		G10	IFN	mock	MDA5 I923V	7 hrs	32.59			13.56	14.09	0.53	1.44393		0.942539		H10	IFIT1	mock	MDA5 I923V	7 hrs	30.8			11.77	11.9633	0.193333	1.1434		0.915241		F10	vRNA	mock	MDA5 I923V	7 hrs	28.86
E11	Actin	mock	MDA5 I923V	7 hrs	18.68				0.09	1.06437	21287.4		G11	IFN	mock	MDA5 I923V	7 hrs	32.49			13.81		0.28	1.21419		0.959917		H11	IFIT1	mock	MDA5 I923V	7 hrs	30.89			12.21		-0.246667	0.842842		0.949456		F11	vRNA	mock	MDA5 I923V	7 hrs	28
E12	Actin	mock	MDA5 I923V	7 hrs	18.6				0.17	1.12506	22501.2		G12	IFN	mock	MDA5 I923V	7 hrs	33.5			14.9		-0.81	0.570382		1.03568		H12	IFIT1	mock	MDA5 I923V	7 hrs	30.51			11.91		0.0533333	1.03766		0.926128		F12	vRNA	mock	MDA5 I923V	7 hrs	28.12
A1	Actin	EMCV Zn	MDA5 A946T	7 hrs	22.07				-2.92667	0.131518	2630.36		C1	IFN	EMCV Zn	MDA5 A946T	7 hrs	30.99			8.92		6.53	92.4115		10.3081		D1	IFIT1	EMCV Zn	MDA5 A946T	7 hrs	28.48			6.41		6.27333	77.3502		18.5219		B1	vRNA	EMCV Zn	MDA5 A946T	7 hrs	14.74
A2	Actin	EMCV Zn	MDA5 A946T	7 hrs	22.53				-3.38667	0.0956119	1912.24		C2	IFN	EMCV Zn	MDA5 A946T	7 hrs	31.14			8.61		6.84	114.563		12.7791		D2	IFIT1	EMCV Zn	MDA5 A946T	7 hrs	28.91			6.38		6.30333	78.9755		18.9111		B2	vRNA	EMCV Zn	MDA5 A946T	7 hrs	14.77
A3	Actin	EMCV Zn	MDA5 A946T	7 hrs	21.81				-2.66667	0.15749	3149.8		C3	IFN	EMCV Zn	MDA5 A946T	7 hrs	30.95			9.14		6.31	79.3413		8.8502		D3	IFIT1	EMCV Zn	MDA5 A946T	7 hrs	28.67			6.86		5.82333	56.6237		13.5588		B3	vRNA	EMCV Zn	MDA5 A946T	7 hrs	14.6
A4	Actin	mock	MDA5 A946T	7 hrs	18.87		19.1433		0.273333	1.2086	24171.9		C4	IFN	mock	MDA5 A946T	7 hrs	34.98			16.11	15.45	-0.66	0.632878		1.11979		D4	IFIT1	mock	MDA5 A946T	7 hrs	31.58			12.71	12.6833	-0.0266667	0.981686		0.988336		B4	vRNA	mock	MDA5 A946T	7 hrs	20.38
A5	Actin	mock	MDA5 A946T	7 hrs	19.09				0.0533333	1.03766	20753.2		C5	IFN	mock	MDA5 A946T	7 hrs	35.91			16.82		-1.37	0.386891		1.16914		D5	IFIT1	mock	MDA5 A946T	7 hrs	31.84			12.75		-0.0666667	0.954842		0.991446		B5	vRNA	mock	MDA5 A946T	7 hrs	21.11
A6	Actin	mock	MDA5 A946T	7 hrs	19.47				-0.326667	0.797377	15947.5		C6	IFN	mock	MDA5 A946T	7 hrs	32.89			13.42		2.03	4.08405		0.932808		D6	IFIT1	mock	MDA5 A946T	7 hrs	32.06			12.59		0.0933333	1.06683		0.979005		B6	vRNA	mock	MDA5 A946T	7 hrs	20.18
A7	Actin	EMCV Zn	MDA5 H843R	7 hrs	22.01				-3.00667	0.124424	2488.47		C7	IFN	EMCV Zn	MDA5 H843R	7 hrs	31.96			9.95		5.5	45.2548		5.048		D7	IFIT1	EMCV Zn	MDA5 H843R	7 hrs	29.48			7.47		4.81333	28.1163		6.73258		B7	vRNA	EMCV Zn	MDA5 H843R	7 hrs	15.07
A8	Actin	EMCV Zn	MDA5 H843R	7 hrs	22.06				-3.05667	0.120185	2403.71		C8	IFN	EMCV Zn	MDA5 H843R	7 hrs	32.15			10.09		5.36	41.0696		4.58115		D8	IFIT1	EMCV Zn	MDA5 H843R	7 hrs	28.93			6.87		5.41333	42.6163		10.2047		B8	vRNA	EMCV Zn	MDA5 H843R	7 hrs	15.13
A9	Actin	EMCV Zn	MDA5 H843R	7 hrs	22.18				-3.17667	0.110593	2211.86		C9	IFN	EMCV Zn	MDA5 H843R	7 hrs	31.99			9.81		5.64	49.8665		5.56241		D9	IFIT1	EMCV Zn	MDA5 H843R	7 hrs	29.86			7.68		4.60333	24.3076		5.82057		B9	vRNA	EMCV Zn	MDA5 H843R	7 hrs	14.9
A10	Actin	mock	MDA5 H843R	7 hrs	18.92		19.0033		0.0833333	1.05946	21189.3		C10	IFN	mock	MDA5 H843R	7 hrs	33.7			14.78	15.45	0.67	1.59107		1.02734		D10	IFIT1	mock	MDA5 H843R	7 hrs	31.2			12.28	12.2833	0.00333333	1.00231		0.954899		B10	vRNA	mock	MDA5 H843R	7 hrs	30.18
A11	Actin	mock	MDA5 H843R	7 hrs	18.86				0.143333	1.10445	22089.1		C11	IFN	mock	MDA5 H843R	7 hrs	35.1			16.24		-0.79	0.578344		1.12882		D11	IFIT1	mock	MDA5 H843R	7 hrs	30.92			12.06		0.223333	1.16743		0.937792		B11	vRNA	mock	MDA5 H843R	7 hrs	30.51
A12	Actin	mock	MDA5 H843R	7 hrs	19.23				-0.226667	0.854607	17092.1		C12	IFN	mock	MDA5 H843R	7 hrs	34.69			15.46		-0.01	0.993092		1.07461		D12	IFIT1	mock	MDA5 H843R	7 hrs	31.74			12.51		-0.226667	0.854607		0.972784		B12	vRNA	mock	MDA5 H843R	7 hrs	31.61
E1	Actin	EMCV Zn	MDA5 H843R/A946T	7 hrs	21.39				-2.62	0.162668	3253.35		G1	IFN	EMCV Zn	MDA5 H843R/A946T	7 hrs	30.83			9.44		5.82333	56.6237		6.31614		H1	IFIT1	EMCV Zn	MDA5 H843R/A946T	7 hrs	28.36			6.97		4.92667	30.4141		7.2828		F1	vRNA	EMCV Zn	MDA5 H843R/A946T	7 hrs	14.15
E2	Actin	EMCV Zn	MDA5 H843R/A946T	7 hrs	21.12				-2.35	0.196146	3922.92		G2	IFN	EMCV Zn	MDA5 H843R/A946T	7 hrs	30.39			9.27		5.99333	63.7049		7.10603		H2	IFIT1	EMCV Zn	MDA5 H843R/A946T	7 hrs	28.02			6.9		4.99667	31.9261		7.64488		F2	vRNA	EMCV Zn	MDA5 H843R/A946T	7 hrs	13.86
E3	Actin	EMCV Zn	MDA5 H843R/A946T	7 hrs	21.19				-2.42	0.186856	3737.12		G3	IFN	EMCV Zn	MDA5 H843R/A946T	7 hrs	30.5			9.31		5.95333	61.9629		6.91172		H3	IFIT1	EMCV Zn	MDA5 H843R/A946T	7 hrs	28.08			6.89		5.00667	32.1482		7.69805		F3	vRNA	EMCV Zn	MDA5 H843R/A946T	7 hrs	14.16
E4	Actin	mock	MDA5 H843R/A946T	7 hrs	18.73		18.77		0.04	1.02811	20562.3		G4	IFN	mock	MDA5 H843R/A946T	7 hrs	34.54			15.81	15.2633	-0.546667	0.6846		1.09893		H4	IFIT1	mock	MDA5 H843R/A946T	7 hrs	30.66			11.93	11.8967	-0.0333333	0.97716		0.927683		F4	vRNA	mock	MDA5 H843R/A946T	7 hrs	29.57
E5	Actin	mock	MDA5 H843R/A946T	7 hrs	18.6				0.17	1.12506	22501.2		G5	IFN	mock	MDA5 H843R/A946T	7 hrs	33.82			15.22		0.0433333	1.03049		1.05792		H5	IFIT1	mock	MDA5 H843R/A946T	7 hrs	30.69			12.09		-0.193333	0.874583		0.940124		F5	vRNA	mock	MDA5 H843R/A946T	7 hrs	30.54
E6	Actin	mock	MDA5 H843R/A946T	7 hrs	18.98				-0.21	0.864537	17290.7		G6	IFN	mock	MDA5 H843R/A946T	7 hrs	33.74			14.76		0.503333	1.41748		1.02595		H6	IFIT1	mock	MDA5 H843R/A946T	7 hrs	30.65			11.67		0.226667	1.17013		0.907465		F6	vRNA	mock	MDA5 H843R/A946T	7 hrs	29.25
Fig. S1F
Pi Generated
WT (A946)	E627*	I923V	A946T	I873*	M854K	R843H
39.0719	-0.748503	81.5868	51.6467	-1.49701	0.748503	35.468
8.75749	5.23952	65.494	14.9701	14.9701	-0.748503	17.265
33.6078	-1.49701	70.7335	4.49102	4.49102	0.449102	21.6877
						31.1471
10.5551		39.2175	15.3776			5.39867
12.1019		34.3039	14.1947			2.37903
18.2894		32.6661	14.8317			3.61736
						4.91884
Fig. 1E
Normalised Pi Generated (Data was normalised to WT=1 and lowest value=0)
WT norm	E627* norm	I923V norm	A946T norm	I873* norm	M854K norm	R843H norm
1.41638	0.0261324	2.9007	1.8554	0	0.0783972	0.437796
0.358014	0.235192	2.33885	0.574913	0.574913	0.0261324	0.557497
1.22561	0	2.52178	0.209059	0.209059	0.0679442	0.813522
						0.930468
0.577863		4.48884	1.2359			0.366625
0.788931		3.81839	1.07449			0.145066
1.63321		3.5949	1.16141			0.235926
						0.331419
Fig. 1H						Fig. 1G
Quantification of Filament Lengths (nm)						Raw Negative Stain EM images
						Scale bar is 50 nm
WT	R843H	I923V	A946T			WT
226.846	306.735	128.565	261.3
99.2318	310.396	189.098	257.794
197.544	293.88	247.342	189.092
252.229	230.736	284.387	206.788
219.473	154.564	230.54	175.167
201.824	296	96.9101	272.547
170.092	292.463	127.826	179.231
267.962	264.085	292.63	233.044
222.105	298.082	110.923	140.078
303.211	316.446	168.621	266.714
184.373	288.865	248.691	282.918
233.184	332.389	197.295	286.536
235.78	311.008	245.096	255.815
216.273	229.795	188.363	188.643
298.361	350.821	198.44	182.421
158.264	173.4	148.782	158.511
249.285	303.061	158.199	98.8172
96.3508	281.453	226.609	198.996
244.183	154.558	279.801	258.611
281.952	267.504	249.649	308.456
213.088	285.737	285.644	290.164
187.602	292.195	246.791	157.245			R843H
184.711	299.002	221.798	223.493
210.302	295.937	223.216	243.675
296.253	303.913	245.999	278.884
155.251	290.073	236.862	296.038
230.902	289.882	256.892	216.08
287.125	297.306	134.989	242.069
298.077	285.443	236.105	261.714
367.246	332.874	294.599	266.574
166.741	260.874	209.566	245.93
154.409	287.431	249.095	199.991
252.31	300.232	262.018	277.005
276.375	294.739	146.155	212.33
262.308	295.796	289.107	187.107
126.181	369.133	290.191	217.614
278.234	269.182	259.089	194.788
287.1	293.47	241.673	226.422
184.313	273.784	318.952	172.032
253.511	332.376	181.207	303.314
176.031	329.129	201.272	302.395
150.707	294.019	275.621	186.22
138.068	295.756	155.689	269.986
294.331	318.19	248.835	120.181
192.148	230.859	184.314	187.474			I923V
188.972	328.187	177.359	219.922
126.938	298.495		306.877
280.36	140.23		221.113
159.253	313.536
264.232	373.463
286.092	176.828
263.591	288.057
257.845
274.751
217.725
246.275
306.129
287.027
211.093
292.354
194.778
238.457
251.326
81.0284
						A946T
[truncated: 2 more columns]

## Sheet: Fig.2
Fig. 2A	DSF											Fig. 2A	DSF												Fig. 2B	DSF												Fig. 2B	DSF
F(350nm/330nm), monomer													dF(350nm/330nm)/dT, monomer													F(350nm/330nm), MDA5-dsRNA filaments													dF(350nm/330nm)/dT, MDA5-dsRNA filaments
mWT			R843H			I923V			A946T				mWT			R843H			I923V			A946T				mWT			R843H			I923V			A946T				WT			R843H			I923V			A946T
Temperature [°C]	Ratio 350nm / 330nm	S.D.	Temperature [°C]	Ratio 350nm / 330nm	S.D.	Temperature [°C]	Ratio 350nm / 330nm	S.D.	Temperature [°C]	Ratio 350nm / 330nm	S.D.		Temperature [°C]	dF(350nm/330nm)/dT	S.D. of dF/dT	Temperature [°C]	dF(350nm/330nm)/dT	S.D. of dF/dT	Temperature [°C]	dF(350nm/330nm)/dT	S.D. of dF/dT	Temperature [°C]	dF(350nm/330nm)/dT	S.D. of dF/dT		Temperature [°C]	Ratio 350nm / 330nm	S.D.	Temperature [°C]	Ratio 350nm / 330nm	S.D.	Temperature [°C]	Ratio 350nm / 330nm	S.D.	Temperature [°C]	Ratio 350nm / 330nm	S.D.		Temperature [°C]	dF(350nm/330nm)/dT	S.D. of dF/dT	Temperature [°C]	dF(350nm/330nm)/dT	S.D. of dF/dT	Temperature [°C]	dF(350nm/330nm)/dT	S.D. of dF/dT	Temperature [°C]	dF(350nm/330nm)/dT
15.0002	0.848802	0.0145866	15	0.853704	0.0204101	14.9997	0.856844	0.0183789	15.0001	0.83858	0.00428601		15.0002	0.00184628	0.000249534	15	0.00162624	0.000256218	14.9997	0.00172712	0.000166578	15.0001	0.00167182	0.000350206		15.0001	0.817657	0.0109269	15.0001	0.814942	0.00760786	14.9999	0.829524	0.0162429	15.0005	0.820333	0.00794431		15.0001	0.000771115	0.00041029	15.0001	0.000779903	0.000311357	14.9999	0.00094591	0.000349513	15.0005	0.00100727
15.0288	0.84886	0.0145892	15.0273	0.853751	0.020406	15.0307	0.856906	0.0183774	15.0312	0.838638	0.00429309		15.0288	0.00184343	0.000247963	15.0273	0.00162381	0.000254624	15.0307	0.00172475	0.000165593	15.0312	0.00166807	0.000346871		15.0372	0.817699	0.0109289	15.0374	0.814974	0.0076159	15.0377	0.82956	0.0162371	15.0399	0.820382	0.00794743		15.0372	0.000769718	0.000404965	15.0374	0.000779407	0.000308408	15.0377	0.000944409	0.000346089	15.0399	0.00100266
15.0573	0.848918	0.0145917	15.0545	0.853798	0.020402	15.0617	0.856969	0.0183759	15.0622	0.838696	0.00430013		15.0573	0.00184058	0.0002464	15.0545	0.00162138	0.000253036	15.0617	0.00172239	0.000164621	15.0622	0.00166432	0.000343543		15.0743	0.817741	0.0109311	15.0747	0.815005	0.00762393	15.0755	0.829595	0.0162316	15.0793	0.820431	0.0079504		15.0743	0.000768336	0.000399657	15.0747	0.000778913	0.000305485	15.0755	0.000942909	0.000342699	15.0793	0.00099805
15.0859	0.848977	0.0145942	15.0818	0.853844	0.0203979	15.0928	0.857031	0.0183746	15.0932	0.838755	0.00430711		15.0859	0.00183773	0.000244843	15.0818	0.00161896	0.000251454	15.0928	0.00172003	0.00016366	15.0932	0.00166059	0.000340221		15.1114	0.817783	0.0109332	15.112	0.815036	0.00763199	15.1133	0.829631	0.0162264	15.1188	0.82048	0.00795325		15.1114	0.000766968	0.000394366	15.112	0.000778421	0.000302589	15.1133	0.000941412	0.000339343	15.1188	0.000993462
15.1144	0.849035	0.0145968	15.1091	0.853891	0.0203939	15.1238	0.857093	0.0183733	15.1243	0.838813	0.00431406		15.1144	0.00183489	0.000243294	15.1091	0.00161654	0.000249878	15.1238	0.00171768	0.000162711	15.1243	0.00165686	0.000336907		15.1485	0.817824	0.0109355	15.1493	0.815066	0.00764005	15.151	0.829666	0.0162214	15.1582	0.820529	0.007956		15.1485	0.000765615	0.000389092	15.1493	0.000777932	0.000299719	15.151	0.000939915	0.000336021	15.1582	0.00098889
15.143	0.849093	0.0145992	15.1363	0.853937	0.0203899	15.1548	0.857156	0.018372	15.1553	0.838871	0.00432093		15.143	0.00183205	0.000241753	15.1363	0.00161412	0.000248308	15.1548	0.00171533	0.000161773	15.1553	0.00165313	0.000333599		15.1855	0.817866	0.0109379	15.1866	0.815097	0.00764812	15.1888	0.829701	0.0162166	15.1976	0.820577	0.0079586		15.1855	0.000764276	0.000383837	15.1866	0.000777444	0.000296877	15.1888	0.000938419	0.000332735	15.1976	0.000984333
15.1715	0.849151	0.0146017	15.1636	0.853984	0.0203859	15.1859	0.857218	0.0183708	15.1864	0.838929	0.00432778		15.1715	0.00182921	0.000240219	15.1636	0.0016117	0.000246745	15.1859	0.00171298	0.000160848	15.1864	0.00164941	0.000330299		15.2226	0.817907	0.0109403	15.2239	0.815127	0.00765617	15.2266	0.829737	0.0162121	15.237	0.820624	0.00796111		15.2226	0.000762951	0.000378599	15.2239	0.000776959	0.000294062	15.2266	0.000936926	0.000329485	15.237	0.000979794
15.2001	0.849208	0.0146042	15.1908	0.85403	0.0203819	15.2169	0.85728	0.0183697	15.2174	0.838987	0.00433456		15.2001	0.00182638	0.000238692	15.1908	0.00160929	0.000245188	15.2169	0.00171063	0.000159935	15.2174	0.0016457	0.000327006		15.2597	0.817947	0.0109429	15.2612	0.815157	0.00766417	15.2644	0.829772	0.0162078	15.2764	0.820672	0.00796354		15.2597	0.000761642	0.000373381	15.2612	0.000776475	0.000291276	15.2644	0.000935434	0.000326272	15.2764	0.000975271
15.2286	0.849266	0.0146067	15.2181	0.854076	0.020378	15.2479	0.857342	0.0183686	15.2484	0.839044	0.00434128		15.2286	0.00182355	0.000237173	15.2181	0.00160688	0.000243637	15.2479	0.00170829	0.000159034	15.2484	0.001642	0.000323721		15.2968	0.817988	0.0109456	15.2985	0.815187	0.00767213	15.3022	0.829807	0.0162037	15.3159	0.820719	0.00796591		15.2968	0.000760348	0.000368184	15.2985	0.000775994	0.000288518	15.3022	0.000933943	0.000323095	15.3159	0.000970764
15.2571	0.849324	0.0146091	15.2454	0.854123	0.020374	15.279	0.857404	0.0183675	15.2795	0.839102	0.00434794		15.2571	0.00182073	0.000235661	15.2454	0.00160448	0.000242094	15.279	0.00170595	0.000158146	15.2795	0.0016383	0.000320443		15.3338	0.818028	0.0109484	15.3358	0.815217	0.00768	15.3399	0.829842	0.0161997	15.3553	0.820765	0.00796826		15.3338	0.00075907	0.000363009	15.3358	0.000775515	0.000285791	15.3399	0.000932455	0.000319957	15.3553	0.000966275
15.2857	0.849381	0.0146115	15.2727	0.854169	0.0203701	15.31	0.857466	0.0183664	15.3105	0.839159	0.00435456		15.2857	0.00181791	0.000234157	15.2727	0.00160207	0.000240557	15.31	0.00170362	0.00015727	15.3105	0.00163461	0.000317174		15.3709	0.818068	0.0109514	15.3731	0.815247	0.00768782	15.3777	0.829878	0.0161959	15.3947	0.820812	0.00797064		15.3709	0.000757807	0.000357855	15.3731	0.000775038	0.000283092	15.3777	0.000930968	0.000316857	15.3947	0.000961802
15.3142	0.849438	0.0146139	15.2999	0.854215	0.0203662	15.341	0.857528	0.0183652	15.3415	0.839217	0.0043611		15.3142	0.00181509	0.000232661	15.2999	0.00159967	0.000239026	15.341	0.00170129	0.000156408	15.3415	0.00163093	0.000313912		15.408	0.818109	0.0109545	15.4105	0.815277	0.0076956	15.4155	0.829913	0.0161921	15.4341	0.820858	0.00797303		15.408	0.000756558	0.000352722	15.4105	0.000774563	0.000280423	15.4155	0.000929482	0.000313796	15.4341	0.000957347
15.3428	0.849496	0.0146163	15.3272	0.854262	0.0203623	15.3721	0.85759	0.0183641	15.3726	0.839274	0.00436758		15.3428	0.00181228	0.000231173	15.3272	0.00159728	0.000237503	15.3721	0.00169896	0.000155558	15.3726	0.00162726	0.000310659		15.4451	0.818148	0.0109579	15.4477	0.815307	0.00770332	15.4533	0.829948	0.0161884	15.4735	0.820904	0.00797547		15.4451	0.000755324	0.000347611	15.4477	0.00077409	0.000277782	15.4533	0.000927999	0.000310775	15.4735	0.00095291
15.3713	0.849553	0.0146186	15.3544	0.854308	0.0203584	15.4031	0.857651	0.018363	15.4036	0.839332	0.00437402		15.3713	0.00180947	0.000229692	15.3544	0.00159488	0.000235987	15.4031	0.00169663	0.000154722	15.4036	0.00162359	0.000307414		15.4822	0.818188	0.0109614	15.4851	0.815337	0.00771101	15.4911	0.829984	0.0161847	15.513	0.82095	0.00797798		15.4822	0.000754104	0.000342524	15.4851	0.000773619	0.000275171	15.4911	0.000926518	0.000307792	15.513	0.000948489
15.3999	0.84961	0.0146209	15.3817	0.854354	0.0203546	15.4341	0.857713	0.0183618	15.4346	0.839389	0.00438041		15.3999	0.00180666	0.000228218	15.3817	0.00159249	0.000234477	15.4341	0.00169431	0.000153899	15.4346	0.00161993	0.000304177		15.5192	0.818228	0.0109652	15.5224	0.815368	0.00771868	15.5288	0.830019	0.016181	15.5524	0.820996	0.00798054		15.5192	0.000752899	0.000337459	15.5224	0.00077315	0.00027259	15.5288	0.000925038	0.000304851	15.5524	0.000944086
15.4284	0.849667	0.0146232	15.409	0.8544	0.0203508	15.4652	0.857775	0.0183606	15.4657	0.839446	0.00438671		15.4284	0.00180386	0.000226754	15.409	0.00159011	0.000232976	15.4652	0.001692	0.00015309	15.4657	0.00161628	0.00030095		15.5563	0.818268	0.0109692	15.5597	0.815398	0.00772635	15.5666	0.830054	0.0161774	15.5918	0.821041	0.00798315		15.5563	0.00075171	0.00033242	15.5597	0.000772683	0.000270038	15.5666	0.00092356	0.000301949	15.5918	0.000939701
15.457	0.849724	0.0146255	15.4362	0.854446	0.0203469	15.4962	0.857836	0.0183593	15.4967	0.839503	0.00439295		15.457	0.00180107	0.000225297	15.4362	0.00158772	0.000231481	15.4962	0.00168968	0.000152295	15.4967	0.00161264	0.000297732		15.5934	0.818307	0.0109733	15.597	0.815429	0.00773404	15.6044	0.83009	0.0161737	15.6312	0.821087	0.00798582		15.5934	0.000750536	0.000327409	15.597	0.000772218	0.000267518	15.6044	0.000922085	0.000299088	15.6312	0.000935332
15.4855	0.849781	0.0146278	15.4635	0.854492	0.0203432	15.5272	0.857898	0.018358	15.5277	0.839559	0.00439913		15.4855	0.00179828	0.000223847	15.4635	0.00158534	0.000229995	15.5272	0.00168737	0.000151513	15.5277	0.00160901	0.000294523		15.6305	0.818347	0.0109777	15.6343	0.815459	0.0077418	15.6422	0.830125	0.01617	15.6707	0.821132	0.00798855		15.6305	0.000749376	0.000322423	15.6343	0.000771754	0.000265028	15.6422	0.000920611	0.00029627	15.6707	0.000930982
15.514	0.849838	0.0146301	15.4908	0.854538	0.0203394	15.5583	0.857959	0.0183567	15.5588	0.839616	0.00440525		15.514	0.00179549	0.000222407	15.4908	0.00158297	0.000228515	15.5583	0.00168507	0.000150746	15.5588	0.00160539	0.000291323		15.6675	0.818386	0.0109823	15.6716	0.81549	0.00774963	15.6799	0.830161	0.0161664	15.7101	0.821178	0.00799135		15.6675	0.00074823	0.000317463	15.6716	0.000771292	0.000262568	15.6799	0.000919139	0.000293494	15.7101	0.000926648
15.5426	0.849895	0.0146324	15.518	0.854584	0.0203356	15.5893	0.858021	0.0183553	15.5898	0.839673	0.0044113		15.5426	0.0017927	0.000220974	15.518	0.00158059	0.000227043	15.5893	0.00168276	0.000149993	15.5898	0.00160177	0.000288133		15.7046	0.818426	0.0109871	15.7089	0.815521	0.00775756	15.7177	0.830196	0.0161629	15.7495	0.821223	0.00799424		15.7046	0.000747097	0.000312531	15.7089	0.000770832	0.000260139	15.7177	0.000917669	0.000290761	15.7495	0.000922331
15.5711	0.849952	0.0146347	15.5453	0.85463	0.0203319	15.6204	0.858082	0.0183538	15.6208	0.83973	0.00441726		15.5711	0.00178993	0.000219549	15.5453	0.00157823	0.00022558	15.6204	0.00168046	0.000149255	15.6208	0.00159817	0.000284952		15.7417	0.818465	0.0109921	15.7462	0.815552	0.00776558	15.7555	0.830231	0.0161594	15.7889	0.821268	0.00799722		15.7417	0.000745978	0.000307626	15.7462	0.000770373	0.000257739	15.7555	0.000916202	0.00028807	15.7889	0.000918031
15.5997	0.850008	0.014637	15.5725	0.854676	0.0203282	15.6514	0.858143	0.0183524	15.6519	0.839786	0.00442318		15.5997	0.00178715	0.000218132	15.5725	0.00157586	0.000224125	15.6514	0.00167817	0.000148532	15.6519	0.00159457	0.000281781		15.7788	0.818504	0.0109972	15.7835	0.815583	0.00777374	15.7933	0.830266	0.0161561	15.8283	0.821313	0.00800028		15.7788	0.000744871	0.00030275	15.7835	0.000769916	0.000255369	15.7933	0.000914736	0.000285423	15.8283	0.000913747
15.6282	0.850065	0.0146393	15.5998	0.854722	0.0203245	15.6824	0.858204	0.018351	15.6829	0.839843	0.00442904		15.6282	0.00178438	0.000216724	15.5998	0.0015735	0.000222677	15.6824	0.00167588	0.000147823	15.6829	0.00159098	0.000278621		15.8158	0.818543	0.0110024	15.8208	0.815613	0.00778205	15.8311	0.830301	0.0161531	15.8677	0.821357	0.0080034		15.8158	0.000743778	0.000297903	15.8208	0.00076946	0.000253029	15.8311	0.000913272	0.000282819	15.8677	0.00090948
15.6568	0.850122	0.0146416	15.6271	0.854768	0.0203209	15.7134	0.858265	0.0183495	15.7139	0.839899	0.00443481		15.6568	0.00178162	0.000215324	15.6271	0.00157115	0.000221239	15.7134	0.00167359	0.00014713	15.7139	0.0015874	0.00027547		15.8529	0.818582	0.0110078	15.8581	0.815643	0.00779051	15.8688	0.830336	0.0161506	15.9072	0.821401	0.00800646		15.8529	0.000742699	0.00029309	15.8581	0.000769006	0.00025072	15.8688	0.000911811	0.000280259	15.9072	0.000905229
15.6853	0.850178	0.0146439	15.6543	0.854814	0.0203173	15.7445	0.858326	0.018348	15.745	0.839955	0.00444054		15.6853	0.00177886	0.000213933	15.6543	0.0015688	0.000219808	15.7445	0.00167131	0.000146452	15.745	0.00158384	0.000272331		15.89	0.818621	0.0110131	15.8954	0.815672	0.00779916	15.9066	0.830369	0.0161488	15.9466	0.821443	0.00800927		15.89	0.000741632	0.000288308	15.8954	0.000768552	0.000248442	15.9066	0.000910351	0.000277743	15.9466	0.000900993
15.7139	0.850235	0.0146462	15.6816	0.85486	0.0203136	15.7755	0.858386	0.0183466	15.776	0.840012	0.00444622		15.7139	0.0017761	0.00021255	15.6816	0.00156645	0.000218385	15.7755	0.00166902	0.00014579	15.776	0.00158028	0.000269201		15.9271	0.818658	0.0110184	15.9327	0.815699	0.00780795	15.9444	0.830402	0.0161483	15.986	0.821483	0.00801116		15.9271	0.000740576	0.000283557	15.9327	0.0007681	0.000246194	15.9444	0.000908894	0.000275272	15.986	0.000896774
15.7424	0.850292	0.0146486	15.7089	0.854906	0.0203101	15.8065	0.858447	0.0183451	15.807	0.840068	0.00445184		15.7424	0.00177335	0.000211176	15.7089	0.00156411	0.000216972	15.8065	0.00166675	0.000145144	15.807	0.00157673	0.000266083		15.9642	0.818694	0.011025	15.97	0.815723	0.00781647	15.9822	0.830433	0.0161488	16.0254	0.821516	0.00800987		15.9642	0.000739531	0.000278838	15.97	0.000767648	0.000243975	15.9822	0.000907439	0.000272847	16.0254	0.000892568
15.7709	0.850348	0.0146509	15.7361	0.854951	0.0203065	15.8376	0.858507	0.0183437	15.8381	0.840124	0.00445741		15.7709	0.00177061	0.000209811	15.7361	0.00156177	0.000215567	15.8376	0.00166447	0.000144514	15.8381	0.00157319	0.000262976		16.0012	0.818725	0.0110359	16.0073	0.815748	0.00782392	16.02	0.830465	0.0161493	16.0648	0.821547	0.00800576		16.0012	0.000738497	0.000274153	16.0073	0.000767197	0.000241785	16.02	0.000905985	0.000270467	16.0648	0.000888377
15.7995	0.850405	0.0146533	15.7634	0.854997	0.020303	15.8686	0.858567	0.0183424	15.8691	0.84018	0.00446295		15.7995	0.00176787	0.000208453	15.7634	0.00155944	0.000214171	15.8686	0.0016622	0.0001439	15.8691	0.00156966	0.00025988		16.0383	0.818754	0.0110467	16.0447	0.815774	0.007831	16.0577	0.830496	0.0161499	16.1043	0.821578	0.00799957		16.0383	0.000737473	0.0002695	16.0447	0.000766747	0.000239624	16.0577	0.000904534	0.000268133	16.1043	0.0008842
15.828	0.850462	0.0146557	15.7907	0.855043	0.0202995	15.8997	0.858626	0.0183412	15.9001	0.840237	0.00446845		15.828	0.00176513	0.000207105	15.7907	0.00155711	0.000212784	15.8997	0.00165993	0.000143303	15.9001	0.00156615	0.000256794		16.0754	0.818782	0.0110576	16.0819	0.815799	0.00783776	16.0955	0.830528	0.0161509	16.1437	0.821609	0.00799158		16.0754	0.000736459	0.000264882	16.0819	0.000766298	0.000237492	16.0955	0.000903085	0.000265844	16.1437	0.000880035
15.8566	0.850518	0.0146581	15.8179	0.855088	0.020296	15.9307	0.858686	0.0183401	15.9312	0.840293	0.0044739		15.8566	0.0017624	0.000205767	15.8179	0.00155478	0.000211405	15.9307	0.00165767	0.000142722	15.9312	0.00156264	0.000253721		16.1125	0.818808	0.0110684	16.1193	0.815824	0.00784416	16.1333	0.830561	0.0161535	16.1831	0.821639	0.00798195		16.1125	0.000735454	0.000260303	16.1193	0.000765849	0.000235388	16.1333	0.000901638	0.000263602	16.1831	0.000875884
15.8851	0.850575	0.0146606	15.8452	0.855134	0.0202925	15.9617	0.858745	0.0183392	15.9622	0.840349	0.00447934		15.8851	0.00175967	0.000204436	15.8452	0.00155246	0.000210037	15.9617	0.00165541	0.000142158	15.9622	0.00155914	0.000250659		16.1496	0.818834	0.011079	16.1566	0.815849	0.00784998	16.1711	0.830595	0.0161576	16.2225	0.82167	0.00797107		16.1496	0.000734458	0.000255759	16.1566	0.0007654	0.000233314	16.1711	0.000900192	0.000261405	16.2225	0.000871744
15.9137	0.850631	0.0146631	15.8725	0.855179	0.020289	15.9928	0.858804	0.0183385	15.9932	0.840405	0.00448477		15.9137	0.00175695	0.000203115	15.8725	0.00155015	0.000208678	15.9928	0.00165315	0.000141611	15.9932	0.00155565	0.000247608		16.1866	0.818859	0.0110893	16.1939	0.815875	0.00785514	16.2088	0.830628	0.0161617	16.2619	0.8217	0.00795931		16.1866	0.00073347	0.000251253	16.1939	0.00076495	0.000231268	16.2088	0.000898749	0.000259256	16.2619	0.000867615
15.9422	0.850688	0.0146657	15.8997	0.855225	0.0202856	16.0238	0.858862	0.0183382	16.0243	0.840461	0.00449017		15.9422	0.00175424	0.000201803	15.8997	0.00154784	0.000207328	16.0238	0.0016509	0.000141082	16.0243	0.00155218	0.00024457		16.2237	0.818884	0.0110991	16.2312	0.8159	0.00785978	16.2466	0.830662	0.0161659	16.3014	0.82173	0.00794707		16.2237	0.000732488	0.000246783	16.2312	0.000764501	0.000229249	16.2466	0.000897307	0.000257153	16.3014	0.000863498
15.9708	0.850745	0.0146683	15.927	0.85527	0.0202821	16.0548	0.85892	0.0183382	16.0553	0.840517	0.00449554		15.9708	0.00175152	0.0002005	15.927	0.00154553	0.000205988	16.0548	0.00164865	0.00014057	16.0553	0.00154871	0.000241543		16.2608	0.818908	0.0111081	16.2685	0.815926	0.00786406	16.2844	0.830696	0.0161702	16.3408	0.821759	0.00793489		16.2608	0.000731513	0.000242352	16.2685	0.000764052	0.000227258	16.2844	0.000895868	0.000255098	16.3408	0.000859389
15.9993	0.850801	0.0146711	15.9542	0.855316	0.0202787	16.0859	0.858978	0.0183389	16.0863	0.840572	0.00450089		15.9993	0.00174882	0.000199206	15.9542	0.00154323	0.000204657	16.0859	0.0016464	0.000140076	16.0863	0.00154526	0.000238529		16.2979	0.818931	0.0111164	16.3058	0.815953	0.00786808	16.3222	0.83073	0.0161743	16.3802	0.821788	0.00792333		16.2979	0.000730544	0.000237958	16.3058	0.000763603	0.000225292	16.3222	0.00089443	0.000253091	16.3802	0.00085529
16.0279	0.850857	0.0146742	15.9815	0.855361	0.0202754	16.1169	0.859034	0.0183405	16.1174	0.840627	0.00450614		16.0279	0.00174612	0.000197922	15.9815	0.00154094	0.000203336	16.1169	0.00164415	0.000139599	16.1174	0.00154181	0.000235526		16.3349	0.818954	0.0111237	16.3431	0.81598	0.00787185	16.36	0.830764	0.0161784	16.4196	0.821817	0.00791285		16.3349	0.000729579	0.000233604	16.3431	0.000763153	0.000223353	16.36	0.000892995	0.000251131	16.4196	0.000851201
16.0564	0.850913	0.0146775	16.0088	0.855406	0.020272	16.1479	0.85909	0.0183431	16.1484	0.840681	0.00451037		16.0564	0.00174342	0.000196647	16.0088	0.00153865	0.000202026	16.1479	0.00164191	0.000139141	16.1484	0.00153838	0.000232537		16.372	0.818977	0.0111303	16.3804	0.816009	0.0078753	16.3977	0.830798	0.0161822	16.4591	0.821847	0.0079038		16.372	0.000728618	0.000229292	16.3804	0.000762703	0.000221439	16.3977	0.000891562	0.00024922	16.4591	0.000847117
16.0849	0.850968	0.0146816	16.036	0.855452	0.0202687	16.179	0.859144	0.0183471	16.1794	0.840733	0.00451418		16.0849	0.00174073	0.000195382	16.036	0.00153637	0.000200725	16.179	0.00163967	0.000138701	16.1794	0.00153496	0.00022956		16.4091	0.818999	0.0111359	16.4177	0.816038	0.00787834	16.4355	0.830832	0.0161859	16.4985	0.821877	0.00789625		16.4091	0.000727662	0.000225022	16.4177	0.000762253	0.000219551	16.4355	0.000890131	0.000247357	16.4985	0.000843041
16.1135	0.851023	0.0146859	16.0633	0.855497	0.0202654	16.21	0.859197	0.0183518	16.2105	0.840785	0.00451768		16.1135	0.00173804	0.000194126	16.0633	0.00153409	0.000199434	16.21	0.00163743	0.000138279	16.2105	0.00153155	0.000226594		16.4462	0.81902	0.0111409	16.455	0.816069	0.0078809	16.4733	0.830865	0.0161895	16.5379	0.821908	0.00789007		16.4462	0.000726708	0.000220794	16.455	0.000761802	0.000217688	16.4733	0.000888702	0.000245543	16.5379	0.000838972
16.142	0.851077	0.01469	16.0906	0.855541	0.0202626	16.241	0.85925	0.0183571	16.2415	0.840836	0.00452141		16.142	0.00173536	0.00019288	16.0906	0.00153181	0.000198154	16.241	0.00163519	0.000137876	16.2415	0.00152815	0.000223642		16.4833	0.81904	0.011145	16.4923	0.8161	0.00788297	16.5111	0.830898	0.0161932	16.5773	0.82194	0.00788524		16.4833	0.000725755	0.000216607	16.4923	0.00076135	0.00021585	16.5111	0.000887276	0.000243778	16.5773	0.000834907
16.1706	0.851131	0.0146938	16.1178	0.855586	0.0202604	16.2721	0.859303	0.0183632	16.2725	0.840885	0.00452469		16.1706	0.00173268	0.000191644	16.1178	0.00152954	0.000196884	16.2721	0.00163296	0.000137492	16.2725	0.00152476	0.000220702		16.5203	0.819059	0.0111485	16.5296	0.816131	0.00788456	16.5489	0.830932	0.0161973	16.6167	0.821973	0.00788188		16.5203	0.000724805	0.000212462	16.5296	0.000760898	0.000214035	16.5489	0.000885853	0.000242063	16.6167	0.000830848
16.1991	0.851185	0.0146971	16.1451	0.85563	0.0202586	16.3031	0.859356	0.0183695	16.3036	0.840933	0.00452826		16.1991	0.00173001	0.000190418	16.1451	0.00152728	0.000195625	16.3031	0.00163073	0.000137126	16.3036	0.00152138	0.000217775		16.5574	0.819077	0.0111516	16.5669	0.816163	0.00788567	16.5866	0.830965	0.0162021	16.6562	0.822006	0.00788001		16.5574	0.000723855	0.000208361	16.5669	0.000760445	0.000212244	16.5866	0.000884431	0.000240398	16.6562	0.000826792
16.2277	0.85124	0.0147003	16.1724	0.855674	0.0202569	16.3341	0.85941	0.0183763	16.3346	0.840981	0.00453212		16.2277	0.00172734	0.000189202	16.1724	0.00152503	0.000194377	16.3341	0.0016285	0.00013678	16.3346	0.00151801	0.00021486		16.5945	0.819094	0.0111546	16.6042	0.816195	0.0078863	16.6244	0.830998	0.0162077	16.6956	0.822038	0.00787965		16.5945	0.000722904	0.000204304	16.6042	0.000759991	0.000210475	16.6244	0.000883014	0.000238784	16.6956	0.000822739
16.2562	0.851293	0.0147034	16.1996	0.855718	0.0202554	16.3652	0.859463	0.018383	16.3656	0.841028	0.00453639		16.2562	0.00172468	0.000187997	16.1996	0.00152277	0.000193138	16.3652	0.00162627	0.000136453	16.3656	0.00151466	0.000211959		16.6316	0.819111	0.0111574	16.6415	0.816227	0.00788642	16.6622	0.831031	0.016214	16.735	0.82207	0.00788061		16.6316	0.000721954	0.000200293	16.6415	0.000759537	0.000208729	16.6622	0.000881598	0.00023722	16.735	0.00081869
16.2847	0.851346	0.0147064	16.2269	0.855761	0.0202541	16.3962	0.859515	0.0183889	16.3967	0.841075	0.00454094		16.2847	0.00172202	0.000186801	16.2269	0.00152053	0.000191912	16.3962	0.00162404	0.000136144	16.3967	0.00151131	0.000209069		16.6686	0.819128	0.0111603	16.6789	0.81626	0.00788603	16.7	0.831065	0.0162212	16.7744	0.8221	0.00788245		16.6686	0.000721002	0.000196329	16.6789	0.000759083	0.000207005	16.7	0.000880186	0.000235709	16.7744	0.000814641
16.3133	0.851399	0.0147096	16.2541	0.855805	0.0202529	16.4273	0.859566	0.0183944	16.4277	0.841122	0.00454579		16.3133	0.00171936	0.000185616	16.2541	0.00151829	0.000190696	16.4273	0.00162181	0.000135856	16.4277	0.00150798	0.000206193		16.7057	0.819143	0.0111631	16.7161	0.816292	0.00788522	16.7377	0.831099	0.0162291	16.8138	0.82213	0.00788465		16.7057	0.000720048	0.000192412	16.7161	0.000758627	0.000205304	16.7377	0.000878776	0.000234248	16.8138	0.000810593
16.3418	0.851451	0.0147127	16.2814	0.855848	0.020252	16.4583	0.859617	0.0184	16.4588	0.841169	0.00455083		16.3418	0.00171671	0.000184442	16.2814	0.00151605	0.000189491	16.4583	0.00161959	0.000135586	16.4588	0.00150465	0.000203328		16.7428	0.819158	0.0111657	16.7535	0.816324	0.00788399	16.7755	0.831133	0.0162379	16.8533	0.822158	0.0078866		16.7428	0.000719093	0.000188542	16.7535	0.00075817	0.000203623	16.7755	0.00087737	0.000232839	16.8533	0.000806546
16.3704	0.851503	0.014716	16.3087	0.855892	0.0202511	16.4893	0.859668	0.0184055	16.4898	0.841215	0.00455598		16.3704	0.00171407	0.000183278	16.3087	0.00151382	0.000188298	16.4893	0.00161736	0.000135336	16.4898	0.00150134	0.000200478		16.7799	0.819173	0.0111678	16.7908	0.816356	0.00788248	16.8133	0.831168	0.0162474	16.8927	0.822185	0.00788771		16.7799	0.000718134	0.00018472	16.7908	0.000757711	0.000201964	16.8133	0.000875967	0.000231482	16.8927	0.000802497
16.3989	0.851554	0.0147192	16.3359	0.855935	0.0202506	16.5204	0.859718	0.0184111	16.5208	0.841261	0.0045612		16.3989	0.00171142	0.000182126	16.3359	0.0015116	0.000187115	16.5204	0.00161514	0.000135105	16.5208	0.00149803	0.000197639		16.8169	0.819188	0.0111692	16.8281	0.816388	0.00788066	16.8511	0.831202	0.0162575	16.9321	0.822211	0.00788747		16.8169	0.000717172	0.000180947	16.8281	0.000757252	0.000200324	16.8511	0.000874566	0.000230178	16.9321	0.000798446
16.4275	0.851604	0.0147223	16.3632	0.855978	0.0202503	16.5514	0.859767	0.0184167	16.5519	0.841306	0.00456638		16.4275	0.00170878	0.000180984	16.3632	0.00150938	0.000185944	16.5514	0.00161292	0.000134894	16.5519	0.00149474	0.000194812		16.854	0.819202	0.0111694	16.8654	0.816419	0.0078787	16.8889	0.831236	0.016268	16.9715	0.822235	0.00788573		16.854	0.000716206	0.000177224	16.8654	0.000756792	0.000198705	16.8889	0.00087317	0.000228927	16.9715	0.000794393
16.456	0.851653	0.0147252	16.3905	0.856021	0.0202503	16.5824	0.859815	0.0184223	16.5829	0.841352	0.00457141		16.456	0.00170615	0.000179854	16.3905	0.00150717	0.000184785	16.5824	0.00161069	0.000134703	16.5829	0.00149146	0.000191999		16.8911	0.819217	0.0111686	16.9027	0.81645	0.0078768	16.9266	0.83127	0.016279	17.0109	0.822259	0.00788261		16.8911	0.000715236	0.000173553	16.9027	0.000756331	0.000197105	16.9266	0.000871776	0.000227729	17.0109	0.000790336
16.4846	0.851701	0.0147281	16.4177	0.856064	0.0202505	16.6135	0.859862	0.0184277	16.6139	0.841397	0.00457622		16.4846	0.00170352	0.000178734	16.4177	0.00150496	0.000183636	16.6135	0.00160847	0.000134531	16.6139	0.00148818	0.000189197		16.9282	0.819233	0.0111663	16.94	0.81648	0.00787519	16.9644	0.831304	0.0162901	17.0504	0.822281	0.00787845		16.9282	0.000714262	0.000169936	16.94	0.000755868	0.000195525	16.9644	0.000870387	0.000226584	17.0504	0.000786276
16.5131	0.851749	0.0147309	16.445	0.856106	0.0202511	16.6445	0.859909	0.0184332	16.645	0.841441	0.00458068		16.5131	0.00170089	0.000177627	16.445	0.00150276	0.000182501	16.6445	0.00160625	0.000134378	16.645	0.00148492	0.000186408		16.9653	0.819249	0.0111628	16.9773	0.816509	0.00787418	17.0022	0.831337	0.0163011	17.0898	0.822303	0.00787363		16.9653	0.000713282	0.000166373	16.9773	0.000755404	0.000193964	17.0022	0.000869001	0.000225492	17.0898	0.00078221
16.5417	0.851797	0.0147338	16.4722	0.856149	0.0202519	16.6755	0.859955	0.0184386	16.676	0.841486	0.00458479		16.5417	0.00169827	0.00017653	16.4722	0.00150056	0.000181377	16.6755	0.00160402	0.000134244	16.676	0.00148166	0.00018363		17.0023	0.819266	0.0111582	17.0146	0.816537	0.00787409	17.04	0.831371	0.0163118	17.1292	0.822325	0.00786856		17.0023	0.000712297	0.000162864	17.0146	0.000754937	0.000192422	17.04	0.000867618	0.000224453	17.1292	0.00077814
16.5702	0.851844	0.0147366	16.4995	0.856191	0.020253	16.7066	0.860001	0.0184439	16.707	0.841531	0.00458833		16.5702	0.00169565	0.000175446	16.4995	0.00149837	0.000180264	16.7066	0.0016018	0.00013413	16.707	0.00147842	0.000180865		17.0394	0.819284	0.0111525	17.0519	0.816563	0.00787482	17.0777	0.831405	0.0163221	17.1686	0.822347	0.00786359		17.0394	0.000711307	0.000159412	17.0519	0.000754469	0.000190899	17.0777	0.000866239	0.000223468	17.1686	0.000774062
16.5987	0.85189	0.0147394	16.5268	0.856233	0.0202544	16.7376	0.860046	0.018449	16.7381	0.841575	0.00459148		16.5987	0.00169303	0.000174374	16.5268	0.00149619	0.000179165	16.7376	0.00159957	0.000134035	16.7381	0.00147518	0.000178112		17.0765	0.819303	0.0111457	17.0892	0.816589	0.00787622	17.1155	0.831438	0.0163318	17.208	0.82237	0.0078591		17.0765	0.000710311	0.000156018	17.0892	0.000753999	0.000189393	17.1155	0.000864864	0.000222536	17.208	0.000769978
16.6273	0.851936	0.0147421	16.554	0.856275	0.0202559	16.7686	0.86009	0.018454	16.7691	0.841619	0.00459425		16.6273	0.00169042	0.000173314	16.554	0.00149401	0.000178077	16.7686	0.00159735	0.000133959	16.7691	0.00147195	0.000175369		17.1136	0.819322	0.0111378	17.1265	0.816613	0.00787814	17.1533	0.831471	0.0163407	17.2475	0.822392	0.00785557		17.1136	0.00070931	0.000152683	17.1265	0.000753526	0.000187906	17.1533	0.000863493	0.000221657	17.2475	0.000765886
16.6558	0.851982	0.0147446	16.5813	0.856316	0.0202575	16.7997	0.860135	0.0184587	16.8001	0.841663	0.00459655		16.6558	0.0016878	0.000172267	16.5813	0.00149184	0.000177001	16.7997	0.00159512	0.000133901	16.8001	0.00146873	0.000172638		17.1506	0.819342	0.0111289	17.1638	0.816637	0.0078804	17.1911	0.831505	0.0163487	17.2869	0.822416	0.00785345		17.1506	0.000708302	0.000149409	17.1638	0.000753051	0.000186437	17.1911	0.000862126	0.000220831	17.2869	0.000761785
16.6844	0.852028	0.014747	16.6086	0.856357	0.0202593	16.8307	0.860179	0.018463	16.8312	0.841707	0.00459844		16.6844	0.00168519	0.000171232	16.6086	0.00148967	0.000175938	16.8307	0.00159289	0.000133863	16.8312	0.00146552	0.000169918		17.1877	0.819363	0.0111194	17.2011	0.81666	0.00788281	17.2289	0.831538	0.0163557	17.3263	0.82244	0.00785329		17.1877	0.000707289	0.0001462	17.2011	0.000752574	0.000184987	17.2289	0.000860763	0.000220059	17.3263	0.000757675
16.7129	0.852074	0.0147492	16.6358	0.856398	0.020261	16.8617	0.860223	0.018467	16.8622	0.841751	0.00459994		16.7129	0.00168259	0.00017021	16.6358	0.00148751	0.000174887	16.8617	0.00159067	0.000133843	16.8622	0.00146232	0.000167209		17.2248	0.819385	0.0111097	17.2384	0.816682	0.00788533	17.2666	0.831571	0.0163619	17.3657	0.822465	0.0078555		17.2248	0.000706268	0.000143055	17.2384	0.000752095	0.000183554	17.2666	0.000859405	0.00021934	17.3657	0.000753555
16.7415	0.852119	0.0147513	16.6631	0.856439	0.0202626	16.8928	0.860267	0.0184708	16.8932	0.841795	0.00460114		16.7415	0.00167998	0.000169202	16.6631	0.00148535	0.00017385	16.8928	0.00158843	0.000133841	16.8932	0.00145913	0.00016451		17.2619	0.819407	0.0111	17.2757	0.816704	0.00788798	17.3044	0.831604	0.0163675	17.4051	0.82249	0.00786016		17.2619	0.000705243	0.000139978	17.2757	0.000751612	0.00018214	17.3044	0.00085805	0.000218673	17.4051	0.000749423
16.77	0.852165	0.0147531	16.6904	0.856479	0.0202642	16.9238	0.86031	0.018474	16.9243	0.841839	0.004602		16.77	0.00167738	0.000168206	16.6904	0.0014832	0.000172825	16.9238	0.0015862	0.000133857	16.9243	0.00145594	0.000161822		17.299	0.81943	0.0110907	17.3131	0.816726	0.00789092	17.3422	0.831636	0.0163727	17.4446	0.822514	0.00786711		17.299	0.000704211	0.000136969	17.3131	0.000751126	0.000180744	17.3422	0.0008567	0.000218059	17.4446	0.00074528
16.7985	0.85221	0.0147549	16.7176	0.85652	0.0202656	16.9548	0.860354	0.018477	16.9553	0.841883	0.00460258		16.7985	0.00167478	0.000167225	16.7176	0.00148105	0.000171811	16.9548	0.00158396	0.000133892	16.9553	0.00145276	0.000159144		17.336	0.819453	0.0110821	17.3503	0.816749	0.00789438	17.38	0.831669	0.0163779	17.484	0.822538	0.00787585		17.336	0.000703174	0.000134033	17.3503	0.000750638	0.000179367	17.38	0.000855355	0.000217497	17.484	0.000741126
16.8271	0.852255	0.0147564	16.7449	0.85656	0.0202669	16.9859	0.860398	0.0184798	16.9863	0.841926	0.0046029		16.8271	0.00167218	0.000166257	16.7449	0.00147891	0.000170813	16.9859	0.00158173	0.000133943	16.9863	0.00144959	0.000156475		17.3731	0.819476	0.0110748	17.3877	0.816772	0.00789854	17.4178	0.831701	0.0163834	17.5234	0.82256	0.00788602		17.3731	0.000702132	0.000131171	17.3877	0.000750146	0.000178008	17.4178	0.000854013	0.000216987	17.5234	0.00073696
16.8556	0.8523	0.0147579	16.7722	0.8566	0.020268	17.0169	0.860442	0.0184825	17.0174	0.84197	0.00460305		16.8556	0.00166958	0.000165304	16.7722	0.00147678	0.000169826	17.0169	0.00157949	0.000134013	17.0174	0.00144643	0.000153816		17.4102	0.819499	0.011069	17.425	0.816795	0.00790364	17.4555	0.831732	0.016389	17.5628	0.822581	0.00789726		17.4102	0.000701085	0.000128386	17.425	0.000749652	0.000176669	17.4555	0.000852676	0.000216528	17.5628	0.000732781
16.8842	0.852346	0.0147592	16.7994	0.85664	0.0202689	17.0479	0.860486	0.0184851	17.0484	0.842013	0.00460305		16.8842	0.00166699	0.000164365	16.7994	0.00147465	0.000168853	17.0479	0.00157724	0.000134098	17.0484	0.00144327	0.000151167		17.4473	0.819523	0.0110651	17.4623	0.816819	0.00790981	17.4933	0.831764	0.0163948	17.6023	0.822601	0.00790917		17.4473	0.000700034	0.000125683	17.4623	0.000749154	0.00017535	17.4933	0.000851344	0.000216121	17.6023	0.000728591
16.9127	0.852391	0.0147604	16.8267	0.85668	0.0202697	17.079	0.86053	0.0184878	17.0794	0.842056	0.004603		16.9127	0.00166439	0.000163441	16.8267	0.00147253	0.000167894	17.079	0.001575	0.000134201	17.0794	0.00144012	0.000148525		17.4843	0.819548	0.0110632	17.4996	0.816843	0.00791717	17.5311	0.831795	0.0164008	17.6417	0.822621	0.00792128		17.4843	0.000698978	0.000123064	17.4996	0.000748654	0.00017405	17.5311	0.000850016	0.000215763	17.6417	0.000724389
16.9413	0.852436	0.0147615	16.854	0.856719	0.0202702	17.11	0.860574	0.0184907	17.1105	0.842098	0.00460294		16.9413	0.00166179	0.000162533	16.854	0.00147041	0.000166947	17.11	0.00157274	0.00013432	17.1105	0.00143698	0.000145892		17.5214	0.819573	0.0110628	17.5369	0.816868	0.0079257	17.5689	0.831827	0.0164069	17.6811	0.822639	0.00793297		17.5214	0.000697919	0.000120533	17.5369	0.00074815	0.000172772	17.5689	0.000848693	0.000215456	17.6811	0.000720175
16.9698	0.852482	0.0147626	16.8812	0.856758	0.0202704	17.141	0.860619	0.0184937	17.1415	0.842141	0.00460293		16.9698	0.0016592	0.00016164	16.8812	0.0014683	0.000166014	17.141	0.00157049	0.000134455	17.1415	0.00143384	0.000143268		17.5585	0.819599	0.0110636	17.5742	0.816894	0.00793551	17.6066	0.831858	0.0164131	17.7205	0.822659	0.00794364		17.5585	0.000696858	0.000118094	17.5742	0.000747644	0.000171515	17.6066	0.000847374	0.000215197	17.7205	0.000715951
16.9984	0.852527	0.0147637	16.9085	0.856797	0.0202702	17.1721	0.860663	0.0184969	17.1725	0.842183	0.00460297		16.9984	0.00165661	0.000160763	16.9085	0.00146619	0.000165095	17.1721	0.00156823	0.000134605	17.1725	0.0014307	0.000140651		17.5956	0.819626	0.0110653	17.6115	0.816919	0.0079463	17.6444	0.83189	0.0164192	17.7599	0.822679	0.00795279		17.5956	0.000695797	0.000115752	17.6115	0.000747134	0.00017028	17.6444	0.000846059	0.000214987	17.7599	0.000711716
17.0269	0.852572	0.0147648	16.9357	0.856836	0.0202693	17.2031	0.860708	0.0185003	17.2036	0.842225	0.00460313		17.0269	0.00165401	0.000159902	16.9357	0.00146409	0.000164188	17.2031	0.00156597	0.000134771	17.2036	0.00142757	0.000138041		17.6327	0.819653	0.0110677	17.6488	0.816946	0.00795778	17.6822	0.831923	0.0164253	17.7994	0.822701	0.00796011		17.6327	0.000694737	0.000113511	17.6488	0.000746623	0.000169068	17.6822	0.000844749	0.000214825	17.7994	0.000707475
17.0555	0.852618	0.0147661	16.963	0.856875	0.0202682	17.2341	0.860753	0.0185038	17.2346	0.842266	0.00460341		17.0555	0.00165142	0.000159058	16.963	0.00146199	0.000163297	17.2341	0.0015637	0.000134951	17.2346	0.00142445	0.000135438		17.6697	0.819681	0.0110705	17.6861	0.816973	0.00796978	17.72	0.831955	0.0164312	17.8388	0.822724	0.00796566		17.6697	0.000693678	0.000111379	17.6861	0.000746109	0.000167881	17.72	0.000843442	0.000214709	17.8388	0.00070323
17.084	0.852663	0.0147674	16.9903	0.856913	0.0202668	17.2652	0.860799	0.0185077	17.2657	0.842307	0.0046039		17.084	0.00164883	0.000158232	16.9903	0.0014599	0.000162419	17.2652	0.00156143	0.000135146	17.2657	0.00142133	0.000132841		17.7068	0.819711	0.0110735	17.7234	0.817	0.00798204	17.7578	0.831988	0.0164369	17.8782	0.822749	0.00796968		17.7068	0.000692625	0.000109361	17.7234	0.000745594	0.000166721	17.7578	0.00084214	0.00021464	17.8782	0.000698985
17.1125	0.852708	0.014769	17.0175	0.856952	0.0202651	17.2962	0.860844	0.0185118	17.2967	0.842348	0.00460464		17.1125	0.00164623	0.000157422	17.0175	0.00145781	0.000161555	17.2962	0.00155915	0.000135355	17.2967	0.00141821	0.00013025		17.7439	0.819741	0.0110766	17.7607	0.817028	0.0079944	17.7955	0.832021	0.0164425	17.9176	0.822776	0.00797278		17.7439	0.000691578	0.000107464	17.7607	0.000745078	0.000165587	17.7955	0.000840843	0.000214616	17.9176	0.000694748
17.1411	0.852754	0.0147707	17.0448	0.85699	0.0202632	17.3272	0.86089	0.0185163	17.3277	0.842388	0.00460561		17.1411	0.00164364	0.000156631	17.0448	0.00145572	0.000160706	17.3272	0.00155686	0.000135578	17.3277	0.00141509	0.000127665		17.781	0.819771	0.0110792	17.798	0.817056	0.00800672	17.8333	0.832054	0.0164478	17.957	0.822803	0.00797508		17.781	0.000690543	0.000105697	17.798	0.000744561	0.000164483	17.8333	0.00083955	0.000214634	17.957	0.000690525
17.1696	0.852799	0.0147726	17.0721	0.857029	0.0202611	17.3583	0.860936	0.0185211	17.3588	0.842429	0.00460691		17.1696	0.00164104	0.000155859	17.0721	0.00145365	0.00015987	17.3583	0.00155458	0.000135815	17.3588	0.00141198	0.000125084		17.818	0.819802	0.0110812	17.8353	0.817084	0.0080188	17.8711	0.832086	0.0164529	17.9964	0.822831	0.00797643		17.818	0.000689523	0.000104067	17.8353	0.000744044	0.00016341	17.8711	0.000838262	0.000214695	17.9964	0.000686326
17.1982	0.852843	0.0147745	17.0993	0.857067	0.0202587	17.3893	0.860982	0.0185262	17.3898	0.842469	0.00460853		17.1982	0.00163844	0.000155105	17.0993	0.00145157	0.000159048	17.3893	0.00155228	0.000136064	17.3898	0.00140887	0.000122508		17.8551	0.819834	0.0110825	17.8726	0.817112	0.00803048	17.9089	0.832118	0.0164578	18.0359	0.82286	0.00797693		17.8551	0.000688524	0.000102587	17.8726	0.000743528	0.000162374	17.9089	0.000836979	0.000214796	18.0359	0.000682166
17.2267	0.852888	0.0147766	17.1266	0.857106	0.0202561	17.4204	0.861028	0.0185318	17.4208	0.84251	0.00461044		17.2267	0.00163584	0.000154371	17.1266	0.0014495	0.000158242	17.4204	0.00154998	0.000136326	17.4208	0.00140576	0.000119935		17.8922	0.819865	0.0110832	17.9099	0.81714	0.0080416	17.9466	0.83215	0.0164624	18.0753	0.82289	0.00797687		17.8922	0.000687551	0.000101264	17.9099	0.000743015	0.000161377	17.9466	0.000835702	0.000214936	18.0753	0.00067806
17.2553	0.852933	0.0147788	17.1538	0.857144	0.0202533	17.4514	0.861074	0.0185377	17.4519	0.842551	0.00461254		17.2553	0.00163324	0.000153656	17.1538	0.00144744	0.000157449	17.4514	0.00154767	0.000136601	17.4519	0.00140265	0.000117366		17.9293	0.819897	0.0110831	17.9473	0.817168	0.00805205	17.9844	0.832182	0.0164666	18.1147	0.82292	0.00797669		17.9293	0.000686612	0.000100113	17.9473	0.000742505	0.000160422	17.9844	0.000834432	0.000215112	18.1147	0.000674027
17.2838	0.852977	0.0147811	17.1811	0.857183	0.0202504	17.4824	0.86112	0.0185441	17.4829	0.842592	0.00461488		17.2838	0.00163064	0.000152961	17.1811	0.00144538	0.000156672	17.4824	0.00154536	0.000136887	17.4829	0.00139954	0.000114799		17.9664	0.819929	0.0110826	17.9845	0.817195	0.00806164	18.0222	0.832213	0.0164706	18.1541	0.822952	0.00797692		17.9664	0.000685717	9.91453e-05	17.9845	0.000742001	0.000159514	18.0222	0.000833169	0.000215322	18.1541	0.000670088
17.3123	0.853021	0.0147836	17.2084	0.857221	0.0202473	17.5135	0.861166	0.0185508	17.5139	0.842632	0.00461723		17.3123	0.00162803	0.000152288	17.2084	0.00144332	0.000155909	17.5135	0.00154304	0.000137185	17.5139	0.00139643	0.000112234		18.0034	0.819961	0.0110814	18.0219	0.817222	0.0080703	18.06	0.832244	0.0164745	18.1935	0.822985	0.007978		18.0034	0.000684884	9.83819e-05	18.0219	0.000741502	0.000158658	18.06	0.000831915	0.000215562	18.1935	0.00066627
17.3409	0.853065	0.0147862	17.2356	0.857259	0.0202441	17.5445	0.861211	0.0185577	17.545	0.842673	0.00461951		17.3409	0.00162542	0.000151636	17.2356	0.00144127	0.00015516	17.5445	0.00154071	0.000137495	17.545	0.00139332	0.000109671		18.0405	0.819993	0.0110798	18.0592	0.817249	0.00807805	18.0978	0.832275	0.0164782	18.233	0.823018	0.0079803		18.0405	0.000684124	9.78374e-05	18.0592	0.000741013	0.000157862	18.0978	0.000830672	0.000215826	18.233	0.000663007
17.3694	0.853109	0.0147889	17.2629	0.857298	0.0202409	17.5755	0.861257	0.0185649	17.576	0.842714	0.00462156		17.3694	0.00162281	0.000151005	17.2629	0.00143922	0.000154428	17.5755	0.00153837	0.000137817	17.576	0.00139021	0.000107109		18.0776	0.820024	0.0110782	18.0965	0.817275	0.00808505	18.1355	0.832305	0.0164819	18.2724	0.823052	0.00798395		18.0776	0.000683458	9.75222e-05	18.0965	0.000740536	0.00015713	18.1355	0.000829438	0.000216107	18.2724	0.000660037
17.398	0.853152	0.0147917	17.2902	0.857336	0.0202375	17.6066	0.861302	0.0185721	17.607	0.842755	0.00462316		17.398	0.0016202	0.000150397	17.2902	0.00143718	0.000153709	17.6066	0.00153603	0.000138149	17.607	0.00138709	0.000104547		18.1147	0.820055	0.0110768	18.1338	0.817302	0.00809136	18.1733	0.832336	0.0164855	18.3118	0.823086	0.0079888		18.1147	0.000682898	9.74535e-05	18.1338	0.000740074	0.000156478	18.1733	0.000828221	0.000216399	18.3118	0.000657191
17.4265	0.853195	0.0147945	17.3174	0.857374	0.020234	17.6376	0.861348	0.0185794	17.6381	0.842796	0.00462426		17.4265	0.00161758	0.000149812	17.3174	0.00143514	0.000153006	17.6376	0.00153368	0.000138492	17.6381	0.00138397	0.000101985		18.1517	0.820086	0.0110763	18.1711	0.817329	0.00809722	18.2111	0.832367	0.0164892	18.3512	0.823121	0.00799448		18.1517	0.000682467	9.76381e-05	18.1711	0.00073963	0.000155911	18.2111	0.000827023	0.000216693	18.3512	0.00065447
17.4551	0.853238	0.0147974	17.3447	0.857412	0.0202305	17.6686	0.861393	0.0185865	17.6691	0.842836	0.00462484		17.4551	0.00161495	0.000149249	17.3447	0.0014331	0.000152318	17.6686	0.00153133	0.000138846	17.6691	0.00138084	9.94228e-05		18.1888	0.820116	0.0110769	18.2084	0.817357	0.0081028	18.2489	0.832397	0.0164931	18.3907	0.823155	0.00800055		18.1888	0.000682186	9.80866e-05	18.2084	0.000739208	0.00015543	18.2489	0.000826254	0.000216607	18.3907	0.000651885
17.4836	0.853281	0.0148002	17.372	0.85745	0.0202269	17.6997	0.861439	0.0185934	17.7001	0.842875	0.00462462		17.4836	0.00161233	0.000148711	17.372	0.00143107	0.000151645	17.6997	0.00152897	0.00013921	17.7001	0.0013777	9.68585e-05		18.2259	0.820145	0.0110788	18.2457	0.817385	0.00810826	18.2866	0.832426	0.0164974	18.4301	0.823188	0.00800662		18.2259	0.000682172	9.87915e-05	18.2457	0.000738912	0.000155001	18.2866	0.000825665	0.000216331	18.4301	0.000649435
17.5122	0.853323	0.0148029	17.3992	0.857488	0.0202233	17.7307	0.861484	0.0185999	17.7312	0.842915	0.00462375		17.5122	0.00160969	0.000148197	17.3992	0.00142903	0.000150988	17.7307	0.0015266	0.000139584	17.7312	0.00137456	9.42934e-05		18.263	0.820174	0.0110819	18.283	0.817414	0.00811361	18.3244	0.832456	0.0165022	18.4695	0.82322	0.00801247		18.263	0.00068276	9.9148e-05	18.283	0.000738607	0.000154507	18.3244	0.000825131	0.000216018	18.4695	0.000647119
17.5407	0.853365	0.0148055	17.4265	0.857526	0.0202197	17.7617	0.86153	0.0186061	17.7622	0.842954	0.00462221		17.5407	0.00160706	0.000147708	17.4265	0.00142701	0.000150346	17.7617	0.00152422	0.00013997	17.7622	0.00137141	9.17279e-05		18.3001	0.820203	0.011086	18.3203	0.817444	0.00811886	18.3622	0.832484	0.0165077	18.5089	0.823252	0.008018		18.3001	0.00068344	9.95352e-05	18.3203	0.000738333	0.000154006	18.3622	0.000824658	0.000215662	18.5089	0.000644956
17.5692	0.853407	0.014808	17.4537	0.857564	0.0202161	17.7928	0.861576	0.0186118	17.7932	0.842992	0.00462		17.5692	0.00160441	0.000147244	17.4537	0.00142498	0.000149719	17.7928	0.00152184	0.000140366	17.7932	0.00136826	8.9162e-05		18.3371	0.820231	0.0110909	18.3576	0.817475	0.00812384	18.4	0.832513	0.0165138	18.5483	0.823282	0.00802306		18.3371	0.000684208	9.99404e-05	18.3576	0.000738091	0.000153496	18.4	0.000824242	0.00021527	18.5483	0.000642935
17.5978	0.853449	0.0148105	17.481	0.857601	0.0202125	17.8238	0.861623	0.018617	17.8243	0.84303	0.00461707		17.5978	0.00160176	0.000146807	17.481	0.00142295	0.000149108	17.8238	0.00151946	0.000140771	17.8243	0.00136509	8.65939e-05		18.3742	0.820258	0.0110963	18.3949	0.817508	0.00812831	18.4378	0.832542	0.0165205	18.5877	0.823311	0.00802729		18.3742	0.000685057	0.000100367	18.3949	0.000737886	0.000152977	18.4378	0.000823887	0.000214843	18.5877	0.000641062
17.6263	0.853491	0.0148129	17.5083	0.857639	0.0202089	17.8548	0.86167	0.0186219	17.8553	0.843067	0.00461359		17.6263	0.00159911	0.000146395	17.5083	0.00142093	0.000148512	17.8548	0.00151706	0.000141188	17.8553	0.00136191	8.40274e-05		18.4113	0.820285	0.0111021	18.4322	0.817542	0.00813193	18.4755	0.83257	0.0165278	18.6272	0.823339	0.00803023		18.4113	0.000685988	0.000100809	18.4322	0.000737719	0.000152447	18.4755	0.000823596	0.000214382	18.6272	0.000639345
17.6549	0.853533	0.0148152	17.5355	0.857677	0.0202053	17.8859	0.861717	0.0186264	17.8863	0.843104	0.00460959		17.6549	0.00159644	0.000146011	17.5355	0.00141891	0.000147932	17.8859	0.00151467	0.000141616	17.8863	0.00135873	8.14644e-05		18.4484	0.820312	0.0111082	18.4695	0.817577	0.00813459	18.5133	0.832599	0.0165357	18.6666	0.823367	0.00803163		18.4484	0.000686995	0.000101266	18.4695	0.000737584	0.00015191	18.5133	0.000823367	0.000213891	18.6666	0.000637774
17.6834	0.853574	0.0148176	17.5628	0.857714	0.0202017	17.9169	0.861764	0.0186307	17.9174	0.843141	0.00460507		17.6834	0.00159377	0.000145654	17.5628	0.00141689	0.000147368	17.9169	0.00151227	0.000142055	17.9174	0.00135553	7.89046e-05		18.4855	0.820338	0.0111147	18.5068	0.817613	0.00813631	18.5511	0.832627	0.0165443	18.706	0.823393	0.00803144		18.4855	0.000688074	0.000101738	18.5068	0.000737489	0.000151365	18.5511	0.000823198	0.000213376	18.706	0.000636362
17.712	0.853615	0.0148199	17.5901	0.857752	0.020198	17.9479	0.861812	0.0186348	17.9484	0.843177	0.00460017		17.712	0.0015911	0.000145324	17.5901	0.00141487	0.000146819	17.9479	0.00150986	0.000142505	17.9484	0.00135232	7.6352e-05		18.5225	0.820364	0.0111215	18.5441	0.817649	0.008137	18.5889	0.832654	0.0165535	18.7454	0.823419	0.00802978		18.5225	0.000689226	0.000102221	18.5441	0.000737427	0.000150816	18.5889	0.000823091	0.000212838	18.7454	0.000635103
17.7405	0.853657	0.0148223	17.6173	0.857789	0.0201945	17.979	0.86186	0.0186389	17.9794	0.843213	0.00459506		17.7405	0.00158841	0.000145023	17.6173	0.00141285	0.000146286	17.979	0.00150746	0.000142967	17.9794	0.00134911	7.38126e-05		18.5596	0.820391	0.0111285	18.5815	0.817685	0.00813669	18.6267	0.832682	0.0165632	18.7849	0.823446	0.00802692		18.5596	0.000690448	0.000102721	18.5815	0.000737401	0.000150262	18.6267	0.000823048	0.000212279	18.7849	0.000633991
17.7691	0.853698	0.0148248	17.6446	0.857826	0.0201909	18.01	0.861908	0.0186431	18.0105	0.843249	0.0045899		17.7691	0.00158572	0.000144749	17.6446	0.00141084	0.000145769	18.01	0.00150505	0.000143442	18.0105	0.00134588	7.12921e-05		18.5967	0.820417	0.0111356	18.6187	0.817721	0.00813535	18.6644	0.83271	0.0165733	18.8243	0.823472	0.00802314		18.5967	0.000691728	0.000103229	18.6187	0.000737411	0.000149707	18.6644	0.000823063	0.000211706	18.8243	0.000633049
17.7976	0.853739	0.0148274	17.6719	0.857864	0.0201874	18.041	0.861956	0.0186474	18.0415	0.843285	0.00458485		17.7976	0.00158302	0.000144504	17.6719	0.00140882	0.000145268	18.041	0.00150265	0.00014393	18.0415	0.00134266	6.87938e-05		18.6338	0.820443	0.0111427	18.6561	0.817756	0.00813304	18.7022	0.832738	0.0165837	18.8637	0.823499	0.00801901		18.6338	0.000693059	0.000103748	18.6561	0.000737458	0.000149151	18.7022	0.000823141	0.00021112	18.8637	0.00063225
17.8261	0.85378	0.01483	17.6991	0.857901	0.020184	18.0721	0.862005	0.018652	18.0725	0.843321	0.0045801		17.8261	0.00158031	0.000144288	17.6991	0.0014068	0.000144783	18.0721	0.00150025	0.000144433	18.0725	0.00133943	6.63316e-05		18.6708	0.820468	0.0111497	18.6934	0.81779	0.00812989	18.74	0.832766	0.0165942	18.9031	0.823526	0.008015		18.6708	0.000694437	0.000104277	18.6934	0.000737545	0.000148595	18.74	0.000823281	0.000210527	18.9031	0.000631596
17.8547	0.853821	0.0148327	17.7264	0.857938	0.0201807	18.1031	0.862053	0.0186568	18.1036	0.843356	0.00457572		17.8547	0.00157759	0.0001441	17.7264	0.00140478	0.000144313	18.1031	0.00149786	0.000144952	18.1036	0.0013362	6.39172e-05		18.7079	0.820494	0.0111567	18.7307	0.817821	0.0081263	18.7778	0.832793	0.0166046	18.9425	0.823554	0.00801136		18.7079	0.000695855	0.000104813	18.7307	0.000737669	0.000148044	18.7778	0.000823485	0.00020993	18.9425	0.000631092
17.8832	0.853862	0.0148354	17.7537	0.857975	0.0201775	18.1342	0.862102	0.018662	18.1346	0.843392	0.00457179		17.8832	0.00157486	0.000143939	17.7537	0.00140276	0.000143861	18.1342	0.00149549	0.000145487	18.1346	0.00133299	6.1563e-05		18.745	0.82052	0.0111634	18.768	0.817851	0.00812264	18.8155	0.832822	0.0166149	18.982	0.823582	0.00800825		18.745	0.000697307	0.00010536	18.768	0.000737834	0.000147499	18.8155	0.000823746	0.000209334	18.982	0.000630721
17.9118	0.853903	0.0148381	17.7809	0.858011	0.0201745	18.1652	0.86215	0.0186675	18.1656	0.843428	0.00456834		17.9118	0.00157212	0.000143806	17.7809	0.00140074	0.000143424	18.1652	0.00149313	0.00014604	18.1656	0.00132979	5.9284e-05		18.7821	0.820546	0.0111699	18.8053	0.81788	0.00811922	18.8533	0.832851	0.0166249	19.0214	0.82361	0.00800589		18.7821	0.000698788	0.000105914	18.8053	0.000738032	0.000146967	18.8533	0.000824067	0.00020874	19.0214	0.000630488
17.9403	0.853944	0.0148408	17.8082	0.858048	0.0201717	18.1962	0.862199	0.018673	18.1967	0.843465	0.00456544		17.9403	0.00156938	0.0001437	17.8082	0.00139871	0.000143003	18.1962	0.00149079	0.000146613	18.1967	0.00132662	5.71035e-05		18.8192	0.820571	0.0111761	18.8426	0.817907	0.00811633	18.8911	0.832879	0.0166345	19.0608	0.823639	0.0080045		18.8192	0.000700296	0.000106479	18.8426	0.00073827	0.000146447	18.8911	0.000824445	0.000208153	19.0608	0.000630387
17.9689	0.853986	0.0148435	17.8355	0.858084	0.0201691	18.2273	0.862248	0.0186786	18.2277	0.843501	0.00456308		17.9689	0.00156662	0.000143619	17.8355	0.00139668	0.000142599	18.2273	0.00148839	0.000147282	18.2277	0.00132362	5.52023e-05		18.8562	0.820597	0.0111824	18.8799	0.817933	0.00811435	18.9289	0.832909	0.0166435	19.1002	0.823666	0.00800425		18.8562	0.000701819	0.00010705	18.8799	0.000738546	0.000145945	18.9289	0.000824878	0.000207575	19.1002	0.000630405
17.9974	0.854029	0.0148462	17.8627	0.858121	0.0201668	18.2583	0.862296	0.0186841	18.2587	0.843538	0.00456144		17.9974	0.00156386	0.000143562	17.8627	0.00139465	0.00014221	18.2583	0.00148612	0.000147865	18.2587	0.00132151	5.38106e-05		18.8933	0.820623	0.0111888	18.9172	0.817958	0.0081136	18.9667	0.832938	0.0166519	19.1396	0.823692	0.0080053		18.8933	0.000703354	0.000107629	18.9172	0.000738861	0.000145463	18.9667	0.000825369	0.000207007	19.1396	0.000630551
18.026	0.854071	0.0148488	17.89	0.858157	0.0201646	18.2893	0.862345	0.0186895	18.2898	0.843576	0.0045604		18.026	0.0015611	0.000143527	17.89	0.00139262	0.000141838	18.2893	0.00148386	0.000148462	18.2898	0.00131944	5.24953e-05		18.9304	0.820649	0.0111953	18.9545	0.817982	0.00811443	19.0044	0.832968	0.0166598	19.1791	0.823717	0.00800753		18.9304	0.000704893	0.000108212	18.9545	0.000739216	0.000145004	19.0044	0.000825913	0.000206452	19.1791	0.000630806
18.0545	0.854114	0.0148515	17.9172	0.858193	0.0201628	18.3204	0.862394	0.0186948	18.3208	0.843614	0.00456002		18.0545	0.00155833	0.000143513	17.9172	0.00139059	0.000141484	18.3204	0.00148161	0.000149077	18.3208	0.00131742	5.12558e-05		18.9674	0.820675	0.0112018	18.9918	0.818006	0.00811735	19.0422	0.832998	0.0166669	19.2185	0.82374	0.0080109		18.9674	0.00070643	0.0001088	18.9918	0.000739616	0.00014457	19.0422	0.000826511	0.000205912	19.2185	0.000631168
18.083	0.854157	0.0148541	17.9445	0.858229	0.0201611	18.3514	0.862443	0.0186998	18.3518	0.843653	0.00456028		18.083	0.00155556	0.000143513	17.9445	0.00138855	0.000141144	18.3514	0.00147938	0.000149711	18.3518	0.00131543	5.00953e-05		19.0045	0.820701	0.0112084	19.0291	0.81803	0.00812222	19.08	0.833028	0.0166736	19.2579	0.823762	0.00801529		19.0045	0.000707962	0.000109391	19.0291	0.000740058	0.000144165	19.08	0.000827166	0.00020539	19.2579	0.000631636
18.1116	0.854201	0.0148569	17.9718	0.858265	0.0201595	18.3824	0.862492	0.0187046	18.3829	0.843692	0.00456128		18.1116	0.0015528	0.000143527	17.9718	0.0013865	0.000140824	18.3824	0.00147715	0.000150365	18.3829	0.00131349	4.90175e-05		19.0416	0.820727	0.0112152	19.0664	0.818054	0.00812911	19.1178	0.833059	0.01668	19.2973	0.823783	0.00802052		19.0416	0.000709485	0.000109985	19.0664	0.000740539	0.000143793	19.1178	0.000827874	0.000204884	19.2973	0.000632199
18.1401	0.854244	0.0148597	17.999	0.8583	0.0201581	18.4135	0.862542	0.0187091	18.4139	0.843731	0.00456295		18.1401	0.00155003	0.000143553	17.999	0.00138446	0.000140519	18.4135	0.00147494	0.000151037	18.4139	0.0013116	4.8031e-05		19.0787	0.820752	0.0112221	19.1037	0.818079	0.00813805	19.1555	0.833089	0.0166863	19.3367	0.823803	0.00802639		19.0787	0.00071099	0.000110574	19.1037	0.000741061	0.000143454	19.1555	0.000828629	0.000204398	19.3367	0.000632849
18.1687	0.854289	0.0148625	18.0263	0.858336	0.0201568	18.4445	0.862591	0.0187133	18.4449	0.843772	0.00456522		18.1687	0.00154728	0.000143581	18.0263	0.00138242	0.000140231	18.4445	0.00147274	0.000151728	18.4449	0.00130974	4.71389e-05		19.1158	0.820776	0.011229	19.141	0.818104	0.00814883	19.1933	0.83312	0.0166926	19.3762	0.823822	0.0080328		19.1158	0.000712475	0.000111162	19.141	0.000741626	0.000143152	19.1933	0.000829437	0.000203927	19.3762	0.000633581
18.1972	0.854333	0.0148655	18.0536	0.858372	0.0201556	18.4755	0.862641	0.0187168	18.476	0.843812	0.00456802		18.1972	0.00154454	0.00014361	18.0536	0.00138037	0.000139962	18.4755	0.00147055	0.000152438	18.476	0.00130793	4.63459e-05		19.1528	0.820801	0.0112358	19.1783	0.818131	0.00816104	19.2311	0.833151	0.0166992	19.4156	0.823841	0.00803974		19.1528	0.000713937	0.000111749	19.1783	0.000742232	0.000142886	19.2311	0.000830292	0.000203477	19.4156	0.000634383
18.2258	0.854377	0.0148685	18.0808	0.858408	0.0201545	18.5066	0.86269	0.0187199	18.507	0.843853	0.00457115		18.2258	0.00154181	0.000143628	18.0808	0.00137833	0.000139709	18.5066	0.00146838	0.000153165	18.507	0.00130616	4.56549e-05		19.1899	0.820825	0.0112423	19.2156	0.818158	0.00817415	19.2689	0.833182	0.0167061	19.455	0.82386	0.0080472		19.1899	0.000715371	0.000112333	19.2156	0.000742879	0.000142658	19.2689	0.000831196	0.000203044	19.455	0.000635258
18.2543	0.854421	0.0148716	18.1081	0.858444	0.0201534	18.5376	0.86274	0.0187225	18.538	0.843894	0.00457452		18.2543	0.00153931	0.00014366	18.1081	0.00137629	0.000139475	18.5376	0.00146621	0.00015391	18.538	0.00130444	4.50739e-05		19.227	0.820848	0.0112484	19.2529	0.818186	0.00818767	19.3067	0.833213	0.0167134	19.4944	0.82388	0.00805507		19.227	0.000716772	0.000112913	19.2529	0.000743573	0.000142468	19.3067	0.000832147	0.00020263	19.4944	0.00063619
18.2828	0.854466	0.0148748	18.1353	0.858479	0.0201524	18.5686	0.86279	0.0187246	18.5691	0.843936	0.00457803		18.2828	0.00153685	0.000143716	18.1353	0.00137425	0.000139259	18.5686	0.00146405	0.000154672	18.5691	0.00130276	4.46039e-05		19.2641	0.820872	0.0112542	19.2903	0.818215	0.00820111	19.3444	0.833244	0.0167211	19.5338	0.8239	0.00806319		19.2641	0.00071814	0.00011349	19.2903	0.000744309	0.000142315	19.3444	0.000833145	0.000202235	19.5338	0.000637174
18.3114	0.854511	0.0148779	18.1626	0.858515	0.0201515	18.5997	0.86284	0.0187261	18.6001	0.843978	0.00458147		18.3114	0.0015344	0.000143787	18.1626	0.00137222	0.00013906	18.5997	0.0014619	0.000155451	18.6001	0.00130113	4.42477e-05		19.3012	0.820896	0.0112595	19.3276	0.818243	0.00821425	19.3822	0.833276	0.0167291	19.5733	0.823921	0.00807141		19.3012	0.000719472	0.000114065	19.3276	0.000745086	0.000142199	19.3822	0.000834192	0.00020186	19.5733	0.000638207
18.3399	0.854556	0.0148811	18.1899	0.85855	0.0201508	18.6307	0.86289	0.018727	18.6312	0.844019	0.0045848		18.3399	0.00153199	0.000143866	18.1899	0.00137021	0.000138881	18.6307	0.00145977	0.000156244	18.6312	0.00129953	4.4009e-05		19.3382	0.820921	0.0112643	19.3649	0.818272	0.00822696	19.42	0.833307	0.0167373	19.6127	0.823944	0.0080798		19.3382	0.000720761	0.000114632	19.3649	0.000745905	0.000142121	19.42	0.000835284	0.000201502	19.6127	0.000639275
18.3685	0.854601	0.0148841	18.2171	0.858586	0.0201502	18.6618	0.86294	0.0187274	18.6622	0.844061	0.00458795		18.3685	0.00152959	0.000143958	18.2171	0.00136822	0.000138727	18.6618	0.00145764	0.000157053	18.6622	0.00129798	4.38891e-05		19.3753	0.820945	0.0112688	19.4022	0.818301	0.00823909	19.4578	0.833339	0.0167457	19.6521	0.823968	0.00808848		19.3753	0.000722011	0.000115197	19.4022	0.000746765	0.000142078	19.4578	0.00083642	0.00020116	19.6521	0.000640376
18.397	0.854646	0.0148872	18.2444	0.858621	0.0201499	18.6928	0.86299	0.0187273	18.6932	0.844102	0.00459086		18.397	0.00152723	0.00014406	18.2444	0.00136677	0.00013855	18.6928	0.00145553	0.000157874	18.6932	0.00129648	4.38889e-05		19.4124	0.82097	0.0112727	19.4395	0.818329	0.00825057	19.4956	0.83337	0.016754	19.6915	0.823993	0.00809771		19.4124	0.000723223	0.000115762	19.4395	0.000747665	0.000142069	19.4956	0.000837597	0.000200833	19.6915	0.000641502
18.4256	0.854692	0.0148902	18.2717	0.858656	0.0201497	18.7238	0.86304	0.0187266	18.7243	0.844143	0.00459349		18.4256	0.0015249	0.000144165	18.2717	0.00136555	0.000138255	18.7238	0.00145342	0.000158708	18.7243	0.00129501	4.40058e-05		19.4495	0.820994	0.0112759	19.4768	0.818357	0.0082613	19.5333	0.833401	0.016762	19.7309	0.824018	0.00810759		19.4495	0.000724393	0.000116328	19.4768	0.000748604	0.000142092	19.5333	0.000838817	0.000200518	19.7309	0.000642645
18.4541	0.854738	0.0148932	18.2989	0.85869	0.0201498	18.7549	0.86309	0.0187256	18.7553	0.844183	0.0045959		18.4541	0.00152259	0.000144277	18.2989	0.00136435	0.000137973	18.7549	0.00145133	0.000159551	18.7553	0.00129359	4.42416e-05		19.4865	0.821019	0.0112785	19.5141	0.818384	0.00827114	19.5711	0.833431	0.0167697	19.7704	0.824044	0.00811801		19.4865	0.000725525	0.000116898	19.5141	0.000749583	0.000142145	19.5711	0.000840074	0.000200219	19.7704	0.000643804
18.4827	0.854784	0.0148961	18.3262	0.858725	0.0201501	18.7859	0.86314	0.0187242	18.7863	0.844223	0.00459808		18.4827	0.00152032	0.000144395	18.3262	0.00136317	0.000137702	18.7859	0.00144924	0.000160406	18.7863	0.00129221	4.45919e-05		19.5236	0.821044	0.0112805	19.5514	0.818409	0.00827989	19.6089	0.833462	0.0167765	19.8098	0.82407	0.00812887		19.5236	0.000726619	0.000117474	19.5514	0.000750602	0.000142226	19.6089	0.000841369	0.000199928	19.8098	0.000644971
18.5112	0.854829	0.014899	18.3535	0.858759	0.0201507	18.8169	0.86319	0.0187225	18.8174	0.844263	0.00459992		18.5112	0.00151809	0.000144511	18.3535	0.00136201	0.000137444	18.8169	0.00144716	0.000161265	18.8174	0.00129087	4.50536e-05		19.5607	0.821068	0.011282	19.5887	0.818433	0.00828781	19.6467	0.833492	0.0167826	19.8492	0.824095	0.00814013		19.5607	0.000727677	0.000118057	19.5887	0.000751656	0.000142334	19.6467	0.000842699	0.000199647	19.8492	0.000646144
18.5398	0.854875	0.0149018	18.3807	0.858794	0.0201513	18.848	0.863239	0.0187206	18.8484	0.844302	0.00460153		18.5398	0.00151589	0.000144629	18.3807	0.00136087	0.000137199	18.848	0.0014451	0.000162131	18.8484	0.00128958	4.56214e-05		19.5978	0.821093	0.011283	19.626	0.818455	0.00829518	19.6844	0.833522	0.0167876	19.8886	0.82412	0.008152		19.5978	0.000728697	0.000118644	19.626	0.000752742	0.000142469	19.6844	0.000844063	0.000199375	19.8886	0.000647322
18.5683	0.854921	0.0149046	18.408	0.858828	0.0201522	18.879	0.863287	0.0187186	18.8794	0.844341	0.00460299		18.5683	0.00151373	0.000144749	18.408	0.00135975	0.000136967	18.879	0.00144304	0.000163002	18.8794	0.00128832	4.62913e-05		19.6349	0.821116	0.0112836	19.6633	0.818477	0.00830218	19.7222	0.833551	0.0167919	19.928	0.824144	0.00816479		19.6349	0.000729685	0.000119236	19.6633	0.000753862	0.000142625	19.7222	0.000845458	0.000199107	19.928	0.000648502
18.5968	0.854966	0.0149072	18.4352	0.858862	0.0201531	18.91	0.863335	0.0187166	18.9105	0.84438	0.00460433		18.5968	0.00151161	0.00014486	18.4352	0.00135865	0.000136748	18.91	0.001441	0.000163875	18.9105	0.0012871	4.70566e-05		19.6719	0.82114	0.0112838	19.7006	0.818497	0.00830908	19.76	0.833581	0.0167954	19.9675	0.824168	0.00817879		19.6719	0.000730644	0.00011984	19.7006	0.000755009	0.000142805	19.76	0.000846879	0.000198843	19.9675	0.000649685
18.6254	0.855012	0.0149097	18.4625	0.858897	0.0201542	18.9411	0.863382	0.0187147	18.9415	0.844419	0.0046057		18.6254	0.00150953	0.00014497	18.4625	0.00135757	0.000136544	18.9411	0.00143896	0.000164745	18.9415	0.00128593	4.7909e-05		19.709	0.821163	0.0112837	19.7379	0.818516	0.00831615	19.7978	0.833611	0.0167984	20.0069	0.824192	0.00819404		19.709	0.000731575	0.000120456	19.7379	0.000756184	0.000143003	19.7978	0.000848323	0.000198582	20.0069	0.000650871
18.6539	0.855057	0.0149122	18.4898	0.858931	0.0201553	18.9721	0.863429	0.018713	18.9725	0.844458	0.00460712		18.6539	0.00150749	0.000145077	18.4898	0.00135651	0.000136352	18.9721	0.00143693	0.000165615	18.9725	0.00128478	4.88454e-05		19.7461	0.821186	0.0112833	19.7752	0.818535	0.00832358	19.8356	0.83364	0.0168009	20.0463	0.824215	0.00821033		19.7461	0.000732481	0.000121088	19.7752	0.000757383	0.000143219	19.8356	0.000849788	0.000198322	20.0463	0.000652061
18.6825	0.855102	0.0149146	18.517	0.858966	0.0201566	19.0031	0.863474	0.0187115	19.0036	0.844496	0.00460859		18.6825	0.0015055	0.000145173	18.517	0.00135547	0.000136176	19.0031	0.00143491	0.000166483	19.0036	0.00128368	4.98582e-05		19.7832	0.821208	0.0112827	19.8125	0.818554	0.00833148	19.8733	0.833669	0.0168031	20.0857	0.824237	0.00822738		19.7832	0.000733367	0.000121735	19.8125	0.000758603	0.000143449	19.8733	0.000851271	0.000198059	20.0857	0.000653255
18.711	0.855147	0.0149169	18.5443	0.859	0.0201579	19.0342	0.863519	0.0187104	19.0346	0.844535	0.0046101		18.711	0.00150355	0.000145263	18.5443	0.00135444	0.000136015	19.0342	0.0014329	0.00016734	19.0346	0.00128261	5.09394e-05		19.8202	0.82123	0.0112819	19.8498	0.818574	0.00833999	19.9111	0.833699	0.0168049	20.1252	0.824259	0.00824493		19.8202	0.000734234	0.000122401	19.8498	0.00075984	0.00014369	19.9111	0.000852767	0.000197797	20.1252	0.000654457
18.7396	0.855192	0.0149192	18.5716	0.859035	0.0201592	19.0652	0.863564	0.0187094	19.0656	0.844573	0.00461161		18.7396	0.00150164	0.000145348	18.5716	0.00135344	0.000135866	19.0652	0.0014309	0.00016819	19.0656	0.00128158	5.2081e-05		19.8573	0.821253	0.0112811	19.8871	0.818596	0.00834885	19.9489	0.833729	0.0168065	20.1646	0.82428	0.0082629		19.8573	0.000735083	0.000123087	19.8871	0.000761091	0.000143941	19.9489	0.000854275	0.00019753	20.1646	0.000655669
18.7681	0.855237	0.0149215	18.5988	0.859069	0.0201606	19.0962	0.863608	0.0187088	19.0967	0.844612	0.00461309		18.7681	0.00149978	0.000145418	18.5988	0.00135245	0.000135734	19.0962	0.00142891	0.000169032	19.0967	0.00128058	5.32796e-05		19.8944	0.821275	0.0112806	19.9245	0.818618	0.00835773	19.9867	0.833758	0.0168078	20.204	0.824299	0.00828122		19.8944	0.000735921	0.000123788	19.9245	0.000762354	0.000144193	19.9867	0.000855789	0.000197259	20.204	0.000656895
18.7966	0.855282	0.0149239	18.6261	0.859104	0.0201621	19.1273	0.863651	0.0187084	19.1277	0.84465	0.00461451		18.7966	0.00149796	0.000145479	18.6261	0.00135147	0.000135618	19.1273	0.00142692	0.000169864	19.1277	0.00127961	5.45275e-05		19.9315	0.821298	0.0112803	19.9618	0.818643	0.0083664	20.0244	0.833789	0.0168089	20.2434	0.824318	0.00829969		19.9315	0.000736751	0.000124513	19.9618	0.000763624	0.000144448	20.0244	0.000857308	0.000196979	20.2434	0.000658141
18.8252	0.855326	0.0149263	18.6534	0.859138	0.0201636	19.1583	0.863694	0.0187081	19.1587	0.844689	0.00461589		18.8252	0.00149618	0.000145532	18.6534	0.00135051	0.000135514	19.1583	0.00142495	0.000170677	19.1587	0.00127868	5.58119e-05		19.9686	0.821321	0.0112803	19.9991	0.818669	0.00837449	20.0622	0.833819	0.0168097	20.2828	0.824335	0.00831788		19.9686	0.000737575	0.000125266	19.9991	0.000764899	0.000144698	20.0622	0.000858827	0.000196693	20.2828	0.000659413
18.8537	0.855371	0.0149288	18.6806	0.859173	0.0201652	19.1893	0.863737	0.0187079	19.1898	0.844727	0.00461723		18.8537	0.00149446	0.000145567	18.6806	0.00134957	0.000135431	19.1893	0.00142298	0.000171477	19.1898	0.00127778	5.71332e-05		20.0056	0.821344	0.0112801	20.0364	0.818697	0.00838181	20.1	0.83385	0.0168103	20.3223	0.824352	0.00833546		20.0056	0.000738398	0.000126047	20.0364	0.000766174	0.000144943	20.1	0.000860345	0.000196398	20.3223	0.000660713
18.8823	0.855415	0.0149313	18.7079	0.859207	0.0201669	19.2204	0.863779	0.0187076	19.2208	0.844766	0.00461858		18.8823	0.00149278	0.000145593	18.7079	0.00134864	0.000135361	19.2204	0.00142102	0.000172263	19.2208	0.00127691	5.84843e-05		20.0427	0.821368	0.01128	20.0737	0.818727	0.00838806	20.1378	0.833881	0.0168105	20.3617	0.824367	0.00835208		20.0427	0.000739224	0.00012686	20.0737	0.000767447	0.000145175	20.1378	0.000861857	0.000196094	20.3617	0.000662048
18.9108	0.855459	0.0149337	18.7352	0.859241	0.0201687	19.2514	0.863822	0.0187072	19.2518	0.844804	0.00461998		18.9108	0.00149115	0.000145607	18.7352	0.00134773	0.000135306	19.2514	0.00141908	0.000173029	19.2518	0.00127608	5.98542e-05		20.0798	0.821393	0.0112797	20.111	0.818758	0.00839273	20.1756	0.833912	0.0168102	20.4011	0.824381	0.00836733		20.0798	0.000740056	0.000127706	20.111	0.00076871	0.00014539	20.1756	0.000863363	0.00019578	20.4011	0.00066342
18.9394	0.855503	0.0149361	18.7624	0.859276	0.0201705	19.2824	0.863864	0.0187067	19.2829	0.844843	0.00462153		18.9394	0.00148957	0.000145604	18.7624	0.00134683	0.000135272	19.2824	0.00141714	0.000173772	19.2829	0.00127527	6.12349e-05		20.1169	0.821418	0.0112797	20.1483	0.818789	0.00839566	20.2133	0.833942	0.0168095	20.4405	0.824394	0.00838111		20.1169	0.000740898	0.000128586	20.1483	0.000769963	0.000145588	20.2133	0.000864861	0.000195454	20.4405	0.000664836
18.9679	0.855548	0.0149384	18.7897	0.85931	0.0201725	19.3135	0.863907	0.018706	19.3139	0.844883	0.00462323		18.9679	0.00148803	0.000145588	18.7897	0.00134595	0.000135252	19.3135	0.00141521	0.000174498	19.3139	0.0012745	6.26272e-05		20.1539	0.821445	0.0112803	20.1856	0.818821	0.00839691	20.2511	0.833972	0.0168084	20.4799	0.824406	0.00839345		20.1539	0.000741755	0.000129496	20.1856	0.000771206	0.000145763	20.2511	0.000866348	0.000195116	20.4799	0.000666301
18.9965	0.855592	0.0149406	18.8169	0.859344	0.0201745	19.3445	0.863949	0.0187051	19.3449	0.844922	0.00462509		18.9965	0.00148653	0.000145559	18.8169	0.00134508	0.000135251	19.3445	0.00141329	0.000175203	19.3449	0.00127375	6.40255e-05		20.191	0.821472	0.0112818	20.2229	0.818852	0.00839652	20.2889	0.834	0.0168071	20.5193	0.824418	0.00840434		20.191	0.000742627	0.00013044	20.2229	0.000772433	0.000145914	20.2889	0.000867823	0.000194764	20.5193	0.000667817
19.025	0.855636	0.0149427	18.8442	0.859378	0.0201765	19.3755	0.863992	0.0187038	19.376	0.844963	0.00462716		19.025	0.00148508	0.000145511	18.8442	0.00134422	0.00013527	19.3755	0.00141138	0.000175875	19.376	0.00127304	6.54108e-05		20.2281	0.821501	0.0112844	20.2602	0.818883	0.00839461	20.3267	0.834028	0.0168058	20.5588	0.82443	0.00841382		20.2281	0.00074352	0.00013142	20.2602	0.000773645	0.000146036	20.3267	0.000869282	0.000194394	20.5588	0.000669391
19.0536	0.85568	0.0149446	18.8715	0.859413	0.0201785	19.4066	0.864035	0.0187024	19.407	0.845003	0.00462937		19.0536	0.00148368	0.00014545	18.8715	0.00134337	0.000135302	19.4066	0.00140948	0.000176524	19.407	0.00127236	6.67888e-05		20.2652	0.82153	0.0112884	20.2975	0.818913	0.00839139	20.3644	0.834055	0.0168049	20.5982	0.824442	0.0084219		20.2652	0.000744435	0.000132437	20.2975	0.000774838	0.000146129	20.3644	0.000870727	0.000194008	20.5982	0.000671026
19.0821	0.855724	0.0149465	18.8987	0.859447	0.0201806	19.4376	0.864077	0.0187007	19.438	0.845045	0.00463164		19.0821	0.00148232	0.000145375	18.8987	0.00134254	0.000135359	19.4376	0.0014076	0.00017715	19.438	0.0012717	6.8156e-05		20.3023	0.82156	0.0112936	20.3348	0.818943	0.00838719	20.4022	0.834082	0.0168043	20.6376	0.824456	0.00842866		20.3023	0.000745374	0.00013349	20.3348	0.000776011	0.000146189	20.4022	0.000872155	0.000193606	20.6376	0.000672727
19.1106	0.855769	0.0149483	18.926	0.859481	0.0201826	19.4687	0.86412	0.0186987	19.4691	0.845086	0.00463395		19.1106	0.001481	0.000145281	18.926	0.00134172	0.000135432	19.4687	0.00140573	0.000177747	19.4691	0.00127107	6.95025e-05		20.3393	0.821592	0.0113002	20.3721	0.818971	0.00838225	20.44	0.834109	0.0168044	20.677	0.82447	0.00843403		20.3393	0.000746339	0.000134579	20.3721	0.000777158	0.000146209	20.44	0.000873567	0.000193186	20.677	0.000674496
19.1392	0.855813	0.0149501	18.9533	0.859515	0.0201846	19.4997	0.864163	0.0186965	19.5001	0.845128	0.00463621		19.1392	0.00147973	0.000145175	18.9533	0.00134091	0.000135522	19.4997	0.00140387	0.000178305	19.5001	0.00127047	7.08169e-05		20.3764	0.821623	0.0113081	20.4094	0.818999	0.00837669	20.4778	0.834136	0.016805	20.7164	0.824485	0.00843786		20.3764	0.000747333	0.000135704	20.4094	0.000778279	0.000146187	20.4778	0.000874961	0.00019275	20.7164	0.000676343
19.1677	0.855858	0.0149518	18.9805	0.859549	0.0201865	19.5307	0.864205	0.0186942	19.5311	0.845171	0.00463822		19.1677	0.0014785	0.000145054	18.9805	0.00134012	0.000135639	19.5307	0.00140203	0.000178835	19.5311	0.0012699	7.2106e-05		20.4135	0.821655	0.0113171	20.4467	0.819025	0.00837097	20.5156	0.834164	0.0168061	20.7559	0.824501	0.00844047		20.4135	0.00074836	0.000136859	20.4467	0.000779376	0.000146123	20.5156	0.000876337	0.000192295	20.7559	0.000678268
19.1963	0.855902	0.0149535	19.0078	0.859584	0.0201883	19.5617	0.864248	0.0186918	19.5622	0.845213	0.00463996		19.1963	0.00147731	0.000144916	19.0078	0.00133933	0.000135772	19.5617	0.0014002	0.000179337	19.5622	0.00126935	7.33657e-05		20.4506	0.821687	0.0113269	20.484	0.819051	0.00836531	20.5533	0.834192	0.0168077	20.7953	0.824518	0.00844215		20.4506	0.000749417	0.000138043	20.484	0.000780447	0.000146017	20.5533	0.000877694	0.000191821	20.7953	0.000680273
19.2248	0.855947	0.0149553	19.035	0.859618	0.0201901	19.5928	0.86429	0.0186894	19.5932	0.845256	0.0046413		19.2248	0.00147616	0.000144766	19.035	0.00133856	0.000135926	19.5928	0.00139839	0.000179798	19.5932	0.00126884	7.4578e-05		20.4876	0.82172	0.0113371	20.5214	0.819076	0.0083602	20.5911	0.834222	0.0168099	20.8347	0.824537	0.00844325		20.4876	0.000750508	0.000139255	20.5214	0.000781493	0.000145865	20.5911	0.000879033	0.00019133	20.8347	0.000682361
19.2534	0.855991	0.0149572	19.0623	0.859652	0.0201918	19.6238	0.864333	0.0186871	19.6242	0.845298	0.00464219		19.2534	0.00147504	0.000144603	19.0623	0.00133779	0.000136104	19.6238	0.0013966	0.000180222	19.6242	0.00126836	7.57479e-05		20.5247	0.821751	0.0113475	20.5587	0.819102	0.0083559	20.6289	0.834252	0.0168126	20.8741	0.824556	0.00844411		20.5247	0.000751631	0.000140493	20.5587	0.000782512	0.000145666	20.6289	0.000880353	0.000190814	20.8741	0.000684533
19.2819	0.856035	0.0149592	19.0896	0.859687	0.0201934	19.6549	0.864375	0.0186849	19.6553	0.845341	0.00464258		19.2819	0.00147397	0.000144426	19.0896	0.00133704	0.0001363	19.6549	0.00139482	0.000180612	19.6553	0.0012679	7.68776e-05		20.5618	0.821784	0.0113576	20.596	0.819127	0.00835263	20.6667	0.834284	0.0168159	20.9136	0.824578	0.00844506		20.5618	0.000752787	0.000141754	20.596	0.000783504	0.00014542	20.6667	0.000881653	0.000190277	20.9136	0.000686793
19.3104	0.85608	0.0149614	19.1168	0.859721	0.0201949	19.6859	0.864417	0.0186828	19.6863	0.845383	0.00464243		19.3104	0.00147293	0.00014424	19.1168	0.00133629	0.000136522	19.6859	0.00139307	0.000180964	19.6863	0.00126746	7.79615e-05		20.5989	0.821815	0.0113673	20.6333	0.819153	0.00835043	20.7045	0.834317	0.0168198	20.953	0.824601	0.00844646		20.5989	0.000753978	0.000143034	20.6333	0.000784468	0.000145126	20.7045	0.000882936	0.00018972	20.953	0.000689141
19.339	0.856124	0.0149637	19.1441	0.859756	0.0201963	19.7169	0.86446	0.0186808	19.7173	0.845424	0.00464178		19.339	0.00147192	0.000144042	19.1441	0.00133555	0.000136766	19.7169	0.00139133	0.000181266	19.7173	0.00126707	7.89814e-05		20.636	0.821847	0.0113761	20.6706	0.819179	0.00834946	20.7422	0.83435	0.0168242	20.9924	0.824626	0.00844862		20.636	0.000755202	0.00014433	20.6706	0.000785402	0.000144772	20.7422	0.000884203	0.000189139	20.9924	0.000691579
19.3675	0.856169	0.0149662	19.1714	0.859791	0.0201977	19.748	0.864502	0.018679	19.7484	0.845465	0.00464064		19.3675	0.00147095	0.000143834	19.1714	0.00133482	0.000137029	19.748	0.00138962	0.000181533	19.7484	0.00126669	7.99531e-05		20.673	0.821878	0.0113835	20.7079	0.819206	0.00834959	20.78	0.834385	0.0168289	21.0318	0.824653	0.00845163		20.673	0.000756461	0.000145636	20.7079	0.000786307	0.000144367	20.78	0.000885453	0.000188538	21.0318	0.00069411
19.3961	0.856213	0.014969	19.1986	0.859826	0.020199	19.779	0.864543	0.0186774	19.7794	0.845506	0.00463912		19.3961	0.00147	0.00014362	19.1986	0.0013341	0.00013732	19.779	0.00138793	0.000181762	19.7794	0.00126635	8.0875e-05		20.7101	0.821909	0.0113892	20.7452	0.819233	0.00835064	20.8178	0.834422	0.0168337	21.0712	0.824682	0.00845552		20.7101	0.000757753	0.000146945	20.7452	0.000787187	0.00014391	20.8178	0.000886689	0.000187915	21.0712	0.000696732
19.4246	0.856257	0.014972	19.2259	0.859861	0.0202002	19.81	0.864585	0.0186762	19.8104	0.845545	0.00463725		19.4246	0.00146909	0.000143397	19.2259	0.00133339	0.000137632	19.81	0.00138627	0.000181941	19.8104	0.00126604	8.17327e-05		20.7472	0.82194	0.0113933	20.7825	0.819261	0.00835243	20.8556	0.834459	0.0168385	21.1107	0.824713	0.00846039		20.7472	0.000759077	0.000148258	20.7825	0.000788038	0.000143402	20.8556	0.000887909	0.000187269	21.1107	0.000699445
19.4532	0.856301	0.0149753	19.2532	0.859896	0.0202013	19.8411	0.864626	0.0186755	19.8415	0.845585	0.00463515		19.4532	0.0014682	0.000143169	19.2532	0.00133269	0.000137965	19.8411	0.00138462	0.000182073	19.8415	0.00126576	8.25277e-05		20.7843	0.821971	0.011396	20.8198	0.81929	0.00835485	20.8933	0.834497	0.0168432	21.1501	0.824746	0.00846607		20.7843	0.000760431	0.000149571	20.8198	0.000788865	0.000142841	20.8933	0.000889117	0.0001866	21.1501	0.000702251
19.4817	0.856345	0.014979	19.2804	0.859931	0.0202023	19.8721	0.864667	0.0186751	19.8725	0.845624	0.00463286		19.4817	0.00146734	0.000142938	19.2804	0.00133199	0.000138327	19.8721	0.00138301	0.000182164	19.8725	0.0012655	8.32678e-05		20.8213	0.822002	0.0113973	20.8571	0.81932	0.00835772	20.9311	0.834535	0.0168478	21.1895	0.824781	0.00847216		20.8213	0.000761814	0.000150882	20.8571	0.000789664	0.000142229	20.9311	0.000890314	0.00018591	21.1895	0.000705149
19.5103	0.856388	0.014983	19.3077	0.859967	0.0202033	19.9031	0.864707	0.0186753	19.9035	0.845663	0.00463049		19.5103	0.00146651	0.000142704	19.3077	0.0013313	0.000138707	19.9031	0.00138142	0.000182215	19.9035	0.00126527	8.39532e-05		20.8584	0.822032	0.0113974	20.8944	0.81935	0.00836096	20.9689	0.834575	0.0168523	21.2289	0.824818	0.00847813		20.8584	0.000763226	0.000152185	20.8944	0.000790438	0.000141563	20.9689	0.000891497	0.000185193	21.2289	0.000708135
19.5388	0.856432	0.0149873	19.335	0.860003	0.0202043	19.9342	0.864748	0.018676	19.9346	0.845701	0.00462822		19.5388	0.00146569	0.00014247	19.335	0.00133062	0.000139112	19.9342	0.00137985	0.000182209	19.9346	0.00126508	8.45602e-05		20.8955	0.822062	0.0113968	20.9317	0.81938	0.00836451	21.0067	0.834614	0.0168568	21.2683	0.824856	0.00848336		20.8955	0.000764666	0.000153477	20.9317	0.000791188	0.000140841	21.0067	0.000892673	0.000184452	21.2683	0.000711203
19.5674	0.856475	0.0149919	19.3622	0.860039	0.0202051	19.9652	0.864787	0.0186773	19.9656	0.84574	0.00462605		19.5674	0.00146491	0.000142237	19.3622	0.00132995	0.000139542	19.9652	0.00137832	0.000182158	19.9656	0.00126492	8.511e-05		20.9326	0.822092	0.0113953	20.969	0.819411	0.00836825	21.0445	0.834653	0.0168612	21.3078	0.824896	0.00848734		20.9326	0.000766131	0.000154754	20.969	0.000791912	0.000140057	21.0445	0.00089384	0.000183693	21.3078	0.000714348
19.5959	0.856518	0.0149968	19.3895	0.860075	0.020206	19.9962	0.864827	0.018679	19.9966	0.845778	0.00462402		19.5959	0.00146414	0.000142006	19.3895	0.00132928	0.000139991	19.9962	0.00137681	0.000182062	19.9966	0.00126478	8.56034e-05		20.9697	0.822122	0.0113932	21.0063	0.819443	0.00837198	21.0822	0.834692	0.0168658	21.3472	0.824935	0.00848967		20.9697	0.000767621	0.000156005	21.0063	0.000792614	0.00013922	21.0822	0.000895003	0.000182912	21.3472	0.000717567
19.6244	0.85656	0.0150019	19.4168	0.860111	0.0202067	20.0273	0.864866	0.0186811	20.0277	0.845817	0.00462226		19.6244	0.00146338	0.00014178	19.4168	0.00132862	0.000140466	20.0273	0.00137533	0.000181918	20.0277	0.00126467	8.60324e-05		21.0067	0.822151	0.0113911	21.0436	0.819474	0.00837573	21.12	0.834732	0.0168706	21.3866	0.824975	0.00849009		21.0067	0.000769132	0.000157232	21.0436	0.000793296	0.000138332	21.12	0.000896162	0.000182111	21.3866	0.000720854
19.653	0.856603	0.0150072	19.444	0.860148	0.0202074	20.0583	0.864906	0.0186836	20.0587	0.845856	0.00462083		19.653	0.00146265	0.000141559	19.444	0.00132797	0.000140963	20.0583	0.00137389	0.000181722	20.0587	0.0012646	8.63925e-05		21.0438	0.822181	0.0113897	21.0809	0.819506	0.00837954	21.1578	0.834771	0.0168757	21.426	0.825015	0.00848841		21.0438	0.00077066	0.000158434	21.0809	0.000793959	0.000137392	21.1578	0.000897319	0.000181292	21.426	0.000724204
19.6815	0.856645	0.0150126	19.4713	0.860184	0.0202082	20.0893	0.864945	0.0186864	20.0898	0.845895	0.0046198		19.6815	0.00146194	0.000141345	19.4713	0.00132732	0.000141477	20.0893	0.00137247	0.000181482	20.0898	0.00126455	8.66967e-05		21.0809	0.822211	0.0113891	21.1182	0.819537	0.00838356	21.1956	0.83481	0.0168813	21.4654	0.825055	0.00848451		21.0809	0.000772204	0.000159606	21.1182	0.000794603	0.000136401	21.1956	0.000898474	0.00018046	21.4654	0.000727613
19.7101	0.856687	0.0150181	19.4985	0.860221	0.0202089	20.1204	0.864985	0.0186893	20.1208	0.845933	0.00461914		19.7101	0.00146124	0.000141143	19.4985	0.00132668	0.000142018	20.1204	0.00137109	0.000181198	20.1208	0.00126452	8.69465e-05		21.118	0.822242	0.0113897	21.1556	0.819567	0.00838775	21.2334	0.834849	0.0168875	21.5049	0.825094	0.00847852		21.118	0.000773761	0.000160743	21.1556	0.000795231	0.000135361	21.2334	0.000899635	0.000179612	21.5049	0.000731073
19.7386	0.856728	0.0150237	19.5258	0.860258	0.0202096	20.1514	0.865024	0.0186921	20.1518	0.845972	0.00461899		19.7386	0.00146055	0.000140951	19.5258	0.00132605	0.000142577	20.1514	0.00136975	0.000180859	20.1518	0.00126452	8.71259e-05		21.155	0.822272	0.0113916	21.1929	0.819597	0.0083921	21.2711	0.834889	0.0168944	21.5443	0.825133	0.00847067		21.155	0.000775329	0.000161844	21.1929	0.000795842	0.000134274	21.2711	0.000900796	0.000178751	21.5443	0.000734579
19.7672	0.85677	0.0150293	19.5531	0.860294	0.0202104	20.1824	0.865064	0.0186949	20.1829	0.846011	0.00461925		19.7672	0.00145988	0.000140773	19.5531	0.00132543	0.000143154	20.1824	0.00136844	0.000180475	20.1829	0.00126455	8.72489e-05		21.1921	0.822303	0.0113949	21.2302	0.819627	0.00839644	21.3089	0.834928	0.0169018	21.5837	0.825172	0.0084613		21.1921	0.000776903	0.000162908	21.2302	0.00079644	0.000133131	21.3089	0.000901962	0.000177882	21.5837	0.000738124
19.7957	0.856811	0.015035	19.5803	0.860331	0.0202112	20.2135	0.865104	0.0186974	20.2139	0.84605	0.00461994		19.7957	0.00145921	0.000140611	19.5803	0.00132482	0.000143752	20.2135	0.00136717	0.000180049	20.2139	0.0012646	8.73208e-05		21.2292	0.822333	0.0113994	21.2675	0.819656	0.00840091	21.3467	0.834967	0.0169097	21.6231	0.825211	0.00845073		21.2292	0.000778484	0.000163922	21.2675	0.000797021	0.000131941	21.3467	0.000903137	0.000177009	21.6231	0.0007417
19.8242	0.856851	0.0150405	19.6076	0.860368	0.020212	20.2445	0.865144	0.0186997	20.2449	0.846089	0.00462102		19.8242	0.00145856	0.000140464	19.6076	0.00132421	0.000144365	20.2445	0.00136593	0.00017958	20.2449	0.00126467	8.73395e-05		21.2663	0.822362	0.0114048	21.3048	0.819685	0.00840571	21.3845	0.835006	0.0169182	21.6625	0.825249	0.00843924		21.2663	0.000780063	0.000164888	21.3048	0.000797589	0.00013071	21.3845	0.000904319	0.000176136	21.6625	0.000745303
19.8528	0.856892	0.015046	19.6349	0.860405	0.0202129	20.2755	0.865185	0.0187018	20.276	0.846127	0.00462239		19.8528	0.00145791	0.000140337	19.6349	0.00132362	0.000144995	20.2755	0.00136474	0.000179061	20.276	0.00126476	8.7296e-05		21.3033	0.822392	0.0114111	21.3421	0.819714	0.00841103	21.4222	0.835046	0.0169272	21.702	0.825288	0.00842722		21.3033	0.000781638	0.00016581	21.3421	0.000798141	0.000129437	21.4222	0.000905513	0.000175268	21.702	0.000748918
19.8813	0.856931	0.0150513	19.6621	0.860442	0.0202137	20.3066	0.865226	0.0187037	20.307	0.846166	0.004624		19.8813	0.00145727	0.000140231	19.6621	0.00132303	0.000145641	20.3066	0.00136359	0.000178499	20.307	0.00126487	8.72058e-05		21.3404	0.82242	0.011418	21.3794	0.819742	0.00841691	21.46	0.835086	0.0169367	21.7414	0.825326	0.00841512		21.3404	0.000783207	0.000166683	21.3794	0.000798678	0.000128127	21.46	0.000906719	0.00017441	21.7414	0.000752539
19.9099	0.856971	0.0150565	19.6894	0.86048	0.0202146	20.3376	0.865267	0.0187054	20.338	0.846205	0.0046258		19.9099	0.00145664	0.000140145	19.6894	0.00132245	0.000146299	20.3376	0.00136248	0.000177897	20.338	0.00126499	8.70735e-05		21.3775	0.822449	0.0114254	21.4167	0.81977	0.00842333	21.4978	0.835126	0.0169465	21.7808	0.825364	0.0084033		21.3775	0.000784766	0.000167509	21.4167	0.000799201	0.000126782	21.4978	0.000907941	0.000173564	21.7808	0.000756157
19.9384	0.85701	0.0150614	19.7167	0.860517	0.0202155	20.3686	0.865309	0.0187069	20.3691	0.846243	0.0046277		19.9384	0.00145602	0.000140084	19.7167	0.00132188	0.00014697	20.3686	0.00136142	0.000177253	20.3691	0.00126514	8.68906e-05		21.4146	0.822476	0.0114328	21.454	0.819799	0.00843025	21.5356	0.835167	0.0169567	21.8202	0.825402	0.00839192		21.4146	0.000786311	0.000168287	21.454	0.000799708	0.000125406	21.5356	0.000909179	0.000172737	21.8202	0.000759766
19.967	0.857049	0.0150661	19.7439	0.860554	0.0202164	20.3997	0.865351	0.0187084	20.4001	0.846282	0.0046297		19.967	0.0014554	0.000140046	19.7439	0.00132132	0.00014765	20.3997	0.00136041	0.00017657	20.4001	0.00126529	8.66656e-05		21.4517	0.822502	0.0114402	21.4913	0.819828	0.00843762	21.5734	0.835207	0.016967	21.8596	0.825439	0.0083811		21.4517	0.000787839	0.000169019	21.4913	0.0008002	0.000123997	21.5734	0.00091044	0.000171931	21.8596	0.000763359
19.9955	0.857088	0.0150706	19.7712	0.860592	0.0202173	20.4307	0.865393	0.0187098	20.4311	0.846322	0.00463175		19.9955	0.00145479	0.000140032	19.7712	0.00132077	0.00014834	20.4307	0.00135944	0.000175852	20.4311	0.00126546	8.64063e-05		21.4887	0.822528	0.0114469	21.5286	0.819859	0.00844522	21.6111	0.835247	0.0169774	21.8991	0.825475	0.00837091		21.4887	0.000789348	0.000169701	21.5286	0.000800674	0.000122558	21.6111	0.000911719	0.000171152	21.8991	0.000766927
20.0241	0.857126	0.015075	19.7984	0.860629	0.0202182	20.4618	0.865435	0.0187112	20.4622	0.846362	0.00463387		20.0241	0.00145418	0.000140045	19.7984	0.00132023	0.000149037	20.4618	0.00135852	0.000175096	20.4622	0.00126563	8.6116e-05		21.5258	0.822552	0.0114528	21.5659	0.81989	0.00845269	21.6489	0.835286	0.0169876	21.9385	0.82551	0.00836142		21.5258	0.00079083	0.000170334	21.5659	0.000801132	0.000121099	21.6489	0.00091302	0.000170403	21.9385	0.000770468
20.0526	0.857164	0.0150793	19.8257	0.860667	0.0202192	20.4928	0.865477	0.0187127	20.4932	0.846402	0.00463601		20.0526	0.00145357	0.000140086	19.8257	0.0013197	0.00014974	20.4928	0.00135766	0.000174303	20.4932	0.00126582	8.5786e-05		21.5629	0.822576	0.0114577	21.6032	0.819923	0.00845991	21.6867	0.835326	0.0169973	21.9779	0.825543	0.00835279		21.5629	0.000792285	0.000170927	21.6032	0.000801571	0.000119622	21.6867	0.000914342	0.000169689	21.9779	0.000773968
20.0812	0.857202	0.0150834	19.853	0.860705	0.0202202	20.5238	0.86552	0.0187143	20.5242	0.846443	0.00463815		20.0812	0.00145296	0.000140152	19.853	0.00131918	0.000150446	20.5238	0.00135684	0.000173479	20.5242	0.00126601	8.54337e-05		21.6	0.8226	0.0114616	21.6405	0.819955	0.00846683	21.7245	0.835365	0.0170065	22.0173	0.825575	0.00834504		21.6	0.000793712	0.000171479	21.6405	0.000801992	0.000118132	21.7245	0.000915686	0.000169013	22.0173	0.000777428
20.1097	0.857239	0.0150875	19.8802	0.860742	0.0202214	20.5549	0.865562	0.018716	20.5553	0.846484	0.00464029		20.1097	0.00145236	0.000140249	19.8802	0.00131867	0.000151153	20.5549	0.00135608	0.000172625	20.5553	0.00126621	8.50634e-05		21.637	0.822624	0.0114648	21.6778	0.819989	0.00847354	21.7622	0.835404	0.0170147	22.0568	0.825605	0.00833815		21.637	0.000795107	0.000171996	21.6778	0.000802398	0.000116634	21.7622	0.000917053	0.000168376	22.0568	0.000780839
20.1382	0.857276	0.0150915	19.9075	0.86078	0.0202225	20.5859	0.865605	0.018718	20.5863	0.846526	0.00464237		20.1382	0.00145176	0.000140374	19.9075	0.00131817	0.000151862	20.5859	0.00135537	0.000171742	20.5863	0.00126641	8.46733e-05		21.6741	0.822649	0.0114674	21.7151	0.820023	0.00848011	21.8	0.835443	0.017022	22.0962	0.825634	0.00833194		21.6741	0.00079647	0.000172479	21.7151	0.000802786	0.00011513	21.8	0.000918442	0.000167782	22.0962	0.000784194
20.1668	0.857313	0.0150955	19.9348	0.860818	0.0202238	20.6169	0.865648	0.0187204	20.6173	0.846568	0.00464443		20.1668	0.00145115	0.000140527	19.9348	0.00131768	0.000152568	20.6169	0.00135472	0.000170828	20.6173	0.00126662	8.42673e-05		21.7112	0.822673	0.0114697	21.7524	0.820057	0.00848663	21.8378	0.835481	0.0170285	22.1356	0.825661	0.00832621		21.7112	0.000797798	0.000172933	21.7524	0.000803157	0.000113625	21.8378	0.000919852	0.000167234	22.1356	0.00078749
20.1953	0.857349	0.0150994	19.962	0.860856	0.0202251	20.648	0.865691	0.018723	20.6484	0.84661	0.0046464		20.1953	0.00145055	0.00014071	19.962	0.0013172	0.000153269	20.648	0.00135412	0.00016989	20.6484	0.00126682	8.3855e-05		21.7483	0.822698	0.0114715	21.7898	0.820091	0.00849286	21.8756	0.835519	0.0170343	22.175	0.825686	0.0083203		21.7483	0.000799091	0.000173358	21.7898	0.000803515	0.000112122	21.8756	0.000921284	0.000166731	22.175	0.000790719
20.2239	0.857386	0.0151034	19.9893	0.860894	0.0202264	20.679	0.865734	0.018726	20.6794	0.846652	0.00464835		20.2239	0.00144995	0.000140923	19.9893	0.00131673	0.000153967	20.679	0.00135358	0.000168926	20.6794	0.00126702	8.34419e-05		21.7854	0.822723	0.011473	21.8271	0.820125	0.00849886	21.9134	0.835556	0.01704	22.2144	0.825711	0.00831387		21.7854	0.000800344	0.000173758	21.8271	0.00080386	0.000110626	21.9134	0.000922734	0.000166273	22.2144	0.000793877
20.2524	0.857422	0.0151074	20.0165	0.860932	0.0202278	20.71	0.865778	0.0187295	20.7104	0.846694	0.00465014		20.2524	0.00144935	0.000141163	20.0165	0.00131628	0.000154654	20.71	0.0013531	0.000167942	20.7104	0.00126723	8.30246e-05		21.8224	0.822748	0.0114746	21.8644	0.82016	0.00850449	21.9511	0.835592	0.0170457	22.2538	0.825735	0.00830691		21.8224	0.00080156	0.000174141	21.8644	0.00080419	0.000109137	21.9511	0.000924196	0.000165869	22.2538	0.000796965
20.281	0.857458	0.0151112	20.0438	0.86097	0.0202293	20.7411	0.865821	0.0187336	20.7415	0.846736	0.00465178		20.281	0.00144875	0.000141433	20.0438	0.00131583	0.000155332	20.7411	0.00135268	0.000166938	20.7415	0.00126744	8.2614e-05		21.8595	0.822774	0.0114769	21.9017	0.820194	0.0085096	21.9889	0.835628	0.0170515	22.2933	0.825758	0.00829942		21.8595	0.000802739	0.000174512	21.9017	0.000804509	0.00010766	21.9889	0.000925668	0.000165514	22.2933	0.000799972
20.3095	0.857494	0.0151151	20.0711	0.861008	0.0202307	20.7721	0.865864	0.0187382	20.7725	0.846778	0.00465333		20.3095	0.00144815	0.000141733	20.0711	0.0013154	0.000156003	20.7721	0.00135232	0.000165915	20.7725	0.00126764	8.22145e-05		21.8966	0.8228	0.0114803	21.939	0.820229	0.00851418	22.0267	0.835662	0.0170575	22.3327	0.825781	0.00829154		21.8966	0.00080388	0.000174875	21.939	0.000804819	0.000106196	22.0267	0.000927147	0.000165207	22.3327	0.000802899
20.338	0.85753	0.0151188	20.0983	0.861046	0.0202323	20.8031	0.865907	0.0187435	20.8035	0.84682	0.00465476		20.338	0.00144755	0.000142059	20.0983	0.00131498	0.000156654	20.8031	0.00135201	0.000164877	20.8035	0.00126784	8.1829e-05		21.9337	0.822827	0.0114851	21.9763	0.820264	0.00851819	22.0645	0.835696	0.0170635	22.3721	0.825805	0.0082834		21.9337	0.000804983	0.000175237	21.9763	0.000805118	0.000104743	22.0645	0.000928624	0.000164958	22.3721	0.000805741
20.3666	0.857566	0.0151225	20.1256	0.861084	0.0202338	20.8342	0.865949	0.0187495	20.8346	0.846861	0.00465606		20.3666	0.00144695	0.000142416	20.1256	0.00131457	0.000157296	20.8342	0.00135177	0.000163829	20.8346	0.00126804	8.1459e-05		21.9707	0.822855	0.0114918	22.0136	0.820299	0.0085218	22.1022	0.835729	0.0170692	22.4115	0.825828	0.00827519		21.9707	0.000806049	0.0001756	22.0136	0.000805408	0.000103306	22.1022	0.000930098	0.000164758	22.4115	0.00080849
20.3951	0.857603	0.0151261	20.1529	0.861122	0.0202354	20.8652	0.865991	0.0187561	20.8656	0.846902	0.00465731		20.3951	0.00144634	0.000142801	20.1529	0.00131417	0.00015792	20.8652	0.00135158	0.00016277	20.8656	0.00126824	8.11117e-05		22.0078	0.822884	0.0115003	22.0509	0.820334	0.00852504	22.14	0.835762	0.0170745	22.4509	0.825852	0.00826724		22.0078	0.000807075	0.000175969	22.0509	0.000805693	0.000101883	22.14	0.000931563	0.000164605	22.4509	0.000811148
20.4237	0.857639	0.0151296	20.1801	0.86116	0.0202371	20.8962	0.866033	0.0187635	20.8966	0.846943	0.00465848		20.4237	0.00144574	0.000143211	20.1801	0.00131379	0.000158523	20.8962	0.00135145	0.000161701	20.8966	0.00126844	8.07919e-05		22.0449	0.822915	0.0115108	22.0882	0.82037	0.00852834	22.1778	0.835795	0.017079	22.4904	0.825877	0.00825981		22.0449	0.000808063	0.000176348	22.0882	0.000805971	0.00010048	22.1778	0.000933007	0.000164504	22.4904	0.000813707
20.4522	0.857675	0.0151331	20.2074	0.861198	0.0202389	20.9273	0.866074	0.0187717	20.9277	0.846983	0.00465957		20.4522	0.00144514	0.000143649	20.2074	0.00131341	0.000159112	20.9273	0.00135139	0.000160627	20.9277	0.00126863	8.04975e-05		22.082	0.822947	0.0115225	22.1255	0.820406	0.00853196	22.2156	0.835828	0.0170826	22.5298	0.825902	0.0082533		22.082	0.000809016	0.000176742	22.1255	0.000806246	9.90918e-05	22.2156	0.000934431	0.000164446	22.5298	0.000816165
20.4808	0.857712	0.0151365	20.2347	0.861236	0.0202407	20.9583	0.866115	0.0187807	20.9587	0.847023	0.0046606		20.4808	0.00144453	0.000144114	20.2347	0.00131305	0.000159676	20.9583	0.00135138	0.000159551	20.9587	0.00126881	8.02342e-05		22.1191	0.82298	0.0115351	22.1628	0.820443	0.0085361	22.2534	0.835862	0.0170852	22.5692	0.825927	0.00824803		22.1191	0.000809934	0.000177153	22.1628	0.00080652	9.77202e-05	22.2534	0.000935827	0.00016443	22.5692	0.000818518
20.5093	0.857749	0.0151399	20.2619	0.861274	0.0202426	20.9894	0.866156	0.0187905	20.9898	0.847063	0.00466169		20.5093	0.00144393	0.000144601	20.2619	0.00131269	0.000160216	20.9894	0.00135142	0.000158471	20.9898	0.001269	8.00057e-05		22.1561	0.823013	0.0115482	22.2001	0.82048	0.00854079	22.2911	0.835895	0.0170871	22.6086	0.825954	0.00824428		22.1561	0.000810818	0.000177587	22.2001	0.000806792	9.63654e-05	22.2911	0.000937184	0.000164461	22.6086	0.000820753
20.5379	0.857786	0.0151432	20.2892	0.861312	0.0202445	21.0204	0.866197	0.0188009	21.0208	0.847102	0.00466286		20.5379	0.00144333	0.000145112	20.2892	0.00131235	0.00016074	21.0204	0.00135152	0.000157391	21.0208	0.00126918	7.9814e-05		22.1932	0.823047	0.0115613	22.2374	0.820517	0.00854589	22.3289	0.835929	0.0170882	22.6481	0.825982	0.00824255		22.1932	0.000811671	0.000178043	22.2374	0.000807063	9.50228e-05	22.3289	0.000938497	0.000164531	22.6481	0.000822877
20.5664	0.857823	0.0151464	20.3164	0.86135	0.0202465	21.0514	0.866237	0.018812	21.0518	0.84714	0.00466411		20.5664	0.00144273	0.000145647	20.3164	0.00131202	0.000161229	21.0514	0.00135168	0.000156318	21.0518	0.00126935	7.96561e-05		22.2303	0.823081	0.0115742	22.2747	0.820554	0.00855118	22.3667	0.835964	0.0170888	22.6875	0.82601	0.00824295		22.2303	0.000812495	0.000178523	22.2747	0.000807333	9.36964e-05	22.3667	0.000939765	0.000164634	22.6875	0.000824886
20.595	0.85786	0.0151495	20.3437	0.861388	0.0202485	21.0825	0.866277	0.0188236	21.0829	0.847178	0.00466545		20.595	0.00144213	0.000146201	20.3437	0.00131171	0.000161698	21.0825	0.0013519	0.000155246	21.0829	0.00126952	7.95373e-05		22.2674	0.823116	0.0115864	22.312	0.820591	0.00855641	22.4045	0.835999	0.0170891	22.7269	0.82604	0.0082458		22.2674	0.00081329	0.000179028	22.312	0.000807607	9.23797e-05	22.4045	0.000940973	0.000164773	22.7269	0.000826772
20.6235	0.857898	0.0151524	20.371	0.861426	0.0202504	21.1135	0.866317	0.0188357	21.1139	0.847215	0.00466688		20.6235	0.00144153	0.000146775	20.371	0.0013114	0.000162143	21.1135	0.00135216	0.000154179	21.1139	0.00126968	7.94589e-05		22.3044	0.823151	0.0115978	22.3493	0.820628	0.00856156	22.4423	0.836035	0.0170892	22.7663	0.82607	0.0082511		22.3044	0.000814057	0.000179555	22.3493	0.000807877	9.10749e-05	22.4423	0.00094212	0.000164944	22.7663	0.000828537
20.652	0.857936	0.0151553	20.3982	0.861464	0.0202524	21.1445	0.866357	0.0188482	21.1449	0.847252	0.00466841		20.652	0.00144094	0.000147369	20.3982	0.0013111	0.000162551	21.1445	0.00135248	0.000153123	21.1449	0.00126983	7.94177e-05		22.3415	0.823186	0.011608	22.3866	0.820664	0.0085666	22.48	0.836071	0.0170892	22.8057	0.826101	0.00825895		22.3415	0.0008148	0.000180105	22.3866	0.000808153	8.97785e-05	22.48	0.000943195	0.000165132	22.8057	0.000830177
20.6806	0.857974	0.015158	20.4255	0.861502	0.0202542	21.1756	0.866396	0.018861	21.176	0.847289	0.00467		20.6806	0.00144036	0.00014798	20.4255	0.00131082	0.000162937	21.1756	0.00135285	0.000152081	21.176	0.00126998	7.94129e-05		22.3786	0.823221	0.0116169	22.424	0.820699	0.00857153	22.5178	0.836108	0.0170893	22.8452	0.826134	0.00826921		22.3786	0.000815521	0.000180676	22.424	0.000808434	8.8489e-05	22.5178	0.000944194	0.000165339	22.8452	0.000831687
20.7091	0.858012	0.0151607	20.4528	0.86154	0.020256	21.2066	0.866436	0.0188741	21.207	0.847325	0.00467172		20.7091	0.00143978	0.000148604	20.4528	0.00131055	0.000163294	21.2066	0.00135327	0.000151051	21.207	0.00127011	7.9446e-05		22.4157	0.823255	0.0116246	22.4613	0.820734	0.00857641	22.5556	0.836145	0.0170894	22.8846	0.826169	0.00828162		22.4157	0.000816221	0.000181265	22.4613	0.00080872	8.72051e-05	22.5556	0.000945112	0.000165566	22.8846	0.00083307
20.7377	0.858051	0.0151634	20.48	0.861578	0.0202577	21.2376	0.866475	0.0188873	21.238	0.847361	0.00467359		20.7377	0.00143922	0.000149243	20.48	0.00131029	0.000163615	21.2376	0.00135373	0.000150035	21.238	0.00127024	7.95161e-05		22.4528	0.823288	0.0116313	22.4986	0.820768	0.0085814	22.5934	0.836183	0.0170894	22.924	0.826204	0.00829593		22.4528	0.000816904	0.000181869	22.4986	0.000809013	8.59235e-05	22.5934	0.000945949	0.000165805	22.924	0.00083432
20.7662	0.85809	0.015166	20.5073	0.861616	0.0202593	21.2687	0.866513	0.0189005	21.2691	0.847397	0.00467561		20.7662	0.00143866	0.000149893	20.5073	0.00131003	0.000163915	21.2687	0.00135424	0.000149042	21.2691	0.00127035	7.96156e-05		22.4898	0.823322	0.0116373	22.5359	0.820801	0.00858659	22.6311	0.836221	0.0170894	22.9634	0.826242	0.00831192		22.4898	0.000817571	0.000182484	22.5359	0.000809315	8.46472e-05	22.6311	0.000946699	0.000166053	22.9634	0.00083544
20.7948	0.858128	0.0151687	20.5346	0.861654	0.0202608	21.2997	0.866551	0.0189137	21.3001	0.847433	0.00467777		20.7948	0.00143811	0.00015055	20.5346	0.0013098	0.000164176	21.2997	0.0013548	0.000148068	21.3001	0.00127045	7.97463e-05		22.5269	0.823354	0.0116431	22.5732	0.820834	0.00859202	22.6689	0.836259	0.0170892	23.0028	0.82628	0.00832936		22.5269	0.000818224	0.000183105	22.5732	0.000809631	8.3369e-05	22.6689	0.000947357	0.000166312	23.0028	0.000836428
20.8233	0.858167	0.0151713	20.5618	0.861693	0.0202622	21.3307	0.866589	0.0189268	21.3311	0.847469	0.00468007		20.8233	0.00143757	0.000151216	20.5618	0.00130957	0.000164408	21.3307	0.0013554	0.000147115	21.3311	0.00127053	7.99069e-05		22.564	0.823386	0.011649	22.6105	0.820867	0.00859764	22.7067	0.836297	0.0170891	23.0423	0.82632	0.00834796		22.564	0.000818864	0.000183726	22.6105	0.000809958	8.20941e-05	22.7067	0.000947923	0.000166571	23.0423	0.000837284
20.8518	0.858206	0.015174	20.5891	0.861731	0.0202635	21.3618	0.866626	0.0189397	21.3622	0.847505	0.00468251		20.8518	0.00143705	0.000151887	20.5891	0.00130935	0.000164616	21.3618	0.00135604	0.000146188	21.3622	0.0012706	8.00924e-05		22.6011	0.823418	0.0116553	22.6478	0.820899	0.00860331	22.7445	0.836334	0.0170893	23.0817	0.826362	0.00836746		22.6011	0.000819496	0.000184341	22.6478	0.000810304	8.08161e-05	22.7445	0.000948396	0.000166828	23.0817	0.000838
20.8804	0.858245	0.0151767	20.6164	0.86177	0.0202646	21.3928	0.866662	0.0189523	21.3932	0.847541	0.00468514		20.8804	0.00143654	0.000152558	20.6164	0.00130914	0.000164781	21.3928	0.00135672	0.000145291	21.3932	0.00127065	8.02954e-05		22.6381	0.82345	0.0116622	22.6851	0.820931	0.008609	22.7823	0.83637	0.0170899	23.1211	0.826404	0.00838747		22.6381	0.000820124	0.000184948	22.6851	0.000810673	7.95402e-05	22.7823	0.000948766	0.000167081	23.1211	0.000838587
20.9089	0.858284	0.0151793	20.6436	0.861808	0.0202656	21.4238	0.866698	0.0189645	21.4242	0.847578	0.00468786		20.9089	0.00143605	0.000153232	20.6436	0.00130895	0.00016492	21.4238	0.00135744	0.000144423	21.4242	0.00127068	8.05184e-05		22.6752	0.823481	0.0116699	22.7224	0.820962	0.00861477	22.82	0.836406	0.0170909	23.1605	0.826447	0.00840762		22.6752	0.000820751	0.000185541	22.7224	0.000811064	7.82663e-05	22.82	0.000949033	0.00016732	23.1605	0.000839047
20.9375	0.858323	0.0151821	20.6709	0.861847	0.0202665	21.4549	0.866734	0.0189763	21.4553	0.847615	0.00469065		20.9375	0.00143558	0.000153908	20.6709	0.00130876	0.000165031	21.4549	0.00135819	0.000143584	21.4553	0.0012707	8.07574e-05		22.7123	0.823513	0.0116784	22.7597	0.820994	0.00862066	22.8578	0.83644	0.0170924	23.1999	0.826491	0.00842774		22.7123	0.00082138	0.000186118	22.7597	0.000811482	7.69933e-05	22.8578	0.000949205	0.000167548	23.1999	0.000839384
20.966	0.858362	0.0151847	20.6981	0.861885	0.0202674	21.4859	0.866769	0.0189873	21.4863	0.847653	0.00469344		20.966	0.00143513	0.000154575	20.6981	0.00130858	0.000165103	21.4859	0.00135898	0.000142782	21.4863	0.00127069	8.10024e-05		22.7494	0.823544	0.0116878	22.797	0.821026	0.00862665	22.8956	0.836473	0.0170942	23.2394	0.826535	0.00844758		22.7494	0.000822017	0.000186672	22.797	0.000811928	7.5726e-05	22.8956	0.000949279	0.000167767	23.2394	0.0008396
20.9946	0.858401	0.0151873	20.7254	0.861924	0.0202682	21.5169	0.866803	0.0189974	21.5173	0.847691	0.0046961		20.9946	0.0014347	0.000155239	20.7254	0.00130841	0.000165152	21.5169	0.00135981	0.000142016	21.5173	0.00127065	8.12521e-05		22.7865	0.823577	0.011698	22.8343	0.821057	0.00863262	22.9334	0.836506	0.0170963	23.2788	0.826579	0.00846702		22.7865	0.000822664	0.000187201	22.8343	0.000812406	7.44608e-05	22.9334	0.00094926	0.000167972	23.2788	0.0008397
21.0231	0.85844	0.0151898	20.7527	0.861962	0.0202691	21.548	0.866838	0.0190066	21.5484	0.847729	0.00469856		21.0231	0.0014343	0.0001559	20.7527	0.00130826	0.000165168	21.548	0.00136065	0.000141288	21.5484	0.0012706	8.15065e-05		22.8235	0.823609	0.0117092	22.8716	0.821089	0.0086384	22.9711	0.836538	0.0170987	23.3182	0.826623	0.00848591		22.8235	0.000823326	0.000187702	22.8716	0.000812917	7.32072e-05	22.9711	0.000949151	0.00016816	23.3182	0.000839689
21.0516	0.858479	0.0151921	20.7799	0.862001	0.02027	21.579	0.866872	0.0190149	21.5794	0.847767	0.0047008		21.0516	0.00143392	0.000156545	20.7799	0.0013081	0.000165151	21.579	0.00136153	0.0001406	21.5794	0.00127053	8.17617e-05		22.8606	0.823643	0.0117211	22.9089	0.82112	0.00864397	23.0089	0.836569	0.0171016	23.3576	0.826667	0.00850402		22.8606	0.000824007	0.000188164	22.9089	0.000813463	7.19556e-05	23.0089	0.000948953	0.000168332	23.3576	0.000839573
21.0802	0.858519	0.0151942	20.8072	0.862039	0.020271	21.61	0.866905	0.0190218	21.6104	0.847805	0.0047029		21.0802	0.00143357	0.000157181	20.8072	0.00130796	0.000165112	21.61	0.00136244	0.000139957	21.6104	0.00127043	8.20033e-05		22.8977	0.823677	0.0117334	22.9462	0.82115	0.00864897	23.0467	0.836599	0.0171048	23.397	0.826711	0.00852099		22.8977	0.000824714	0.00018859	22.9462	0.00081405	7.07213e-05	23.0467	0.000948672	0.000168483	23.397	0.000839357
21.1087	0.858559	0.0151962	20.8345	0.862076	0.0202722	21.6411	0.866939	0.0190276	21.6415	0.847843	0.00470484		21.1087	0.00143324	0.00015781	20.8345	0.00130783	0.000165037	21.6411	0.00136336	0.000139356	21.6415	0.0012703	8.22396e-05		22.9348	0.823712	0.0117456	22.9835	0.82118	0.00865317	23.0845	0.836628	0.0171084	23.4365	0.826755	0.00853636		22.9348	0.000825448	0.00018898	22.9835	0.000814678	6.95045e-05	23.0845	0.00094831	0.000168612	23.4365	0.000839049
21.1373	0.858599	0.0151981	20.8617	0.862113	0.0202734	21.6721	0.866973	0.0190325	21.6725	0.847881	0.00470668		21.1373	0.00143295	0.000158416	20.8617	0.0013077	0.000164937	21.6721	0.00136431	0.0001388	21.6725	0.00127016	8.24673e-05		22.9718	0.823747	0.0117577	23.0208	0.82121	0.00865645	23.1223	0.836657	0.0171124	23.4759	0.826799	0.00854975		22.9718	0.000826212	0.000189332	23.0208	0.000815348	6.83094e-05	23.1223	0.000947865	0.000168712	23.4759	0.000838655
21.1658	0.858639	0.0151998	20.889	0.86215	0.0202749	21.7032	0.867007	0.0190362	21.7035	0.847919	0.00470843		21.1658	0.00143268	0.00015901	20.889	0.00130759	0.000164815	21.7032	0.00136528	0.000138291	21.7035	0.00126999	8.26781e-05		23.0089	0.823781	0.0117694	23.0582	0.821239	0.00865877	23.16	0.836686	0.0171167	23.5153	0.826842	0.00856099		23.0089	0.000827012	0.000189643	23.0582	0.000816061	6.71432e-05	23.16	0.000947354	0.000168789	23.5153	0.000838182
21.1944	0.85868	0.0152016	20.9163	0.862187	0.0202765	21.7342	0.867041	0.0190393	21.7346	0.847956	0.00471007		21.1944	0.00143244	0.000159594	20.9163	0.00130748	0.000164658	21.7342	0.00136627	0.000137831	21.7346	0.0012698	8.28683e-05		23.046	0.823816	0.0117806	23.0955	0.821268	0.00866014	23.1978	0.836714	0.0171214	23.5547	0.826885	0.00857015		23.046	0.000827849	0.000189914	23.0955	0.000816821	6.6009e-05	23.1978	0.00094678	0.000168844	23.5547	0.000837634
21.2229	0.85872	0.0152033	20.9435	0.862223	0.0202783	21.7652	0.867075	0.0190416	21.7656	0.847994	0.00471161		21.2229	0.00143224	0.00016015	20.9435	0.00130737	0.000164483	21.7652	0.00136727	0.000137419	21.7656	0.00126958	8.30427e-05		23.0831	0.823849	0.0117914	23.1328	0.821296	0.00866052	23.2356	0.836743	0.0171266	23.5941	0.826926	0.00857706		23.0831	0.000828725	0.000190144	23.1328	0.000817628	6.49182e-05	23.2356	0.000946151	0.000168873	23.5941	0.000837025
21.2515	0.858761	0.015205	20.9708	0.862259	0.0202802	21.7963	0.867111	0.0190434	21.7966	0.848031	0.00471307		21.2515	0.00143208	0.00016069	20.9708	0.00130728	0.000164284	21.7963	0.00136828	0.000137055	21.7966	0.00126935	8.31988e-05		23.1202	0.823882	0.0118019	23.1701	0.821324	0.00865984	23.2734	0.836772	0.0171324	23.6336	0.826966	0.00858213		23.1202	0.000829644	0.000190328	23.1701	0.000818486	6.38677e-05	23.2734	0.000945471	0.000168876	23.6336	0.000836365
21.28	0.858803	0.0152067	20.998	0.862295	0.0202822	21.8273	0.867146	0.0190448	21.8277	0.848068	0.00471437		21.28	0.00143194	0.000161217	20.998	0.00130719	0.00016406	21.8273	0.0013693	0.000136742	21.8277	0.0012691	8.3322e-05		23.1572	0.823915	0.011812	23.2074	0.821352	0.0086577	23.3112	0.836801	0.017139	23.673	0.827004	0.00858575		23.1572	0.000830606	0.000190467	23.2074	0.0008194	6.28728e-05	23.3112	0.000944749	0.000168854	23.673	0.000835662
21.3086	0.858845	0.0152083	21.0253	0.86233	0.0202843	21.8583	0.867183	0.0190457	21.8587	0.848105	0.0047156		21.3086	0.00143184	0.000161712	21.0253	0.00130711	0.000163819	21.8583	0.00137034	0.000136478	21.8587	0.00126882	8.34219e-05		23.1943	0.823948	0.0118215	23.2447	0.821379	0.00865428	23.3489	0.836831	0.0171464	23.7124	0.827041	0.00858812		23.1943	0.000831609	0.000190564	23.2447	0.00082037	6.1938e-05	23.3489	0.000943988	0.000168807	23.7124	0.000834923
21.3371	0.858887	0.0152099	21.0526	0.862365	0.0202864	21.8894	0.86722	0.0190463	21.8897	0.848142	0.00471672		21.3371	0.00143178	0.000162189	21.0526	0.00130703	0.000163556	21.8894	0.00137137	0.000136264	21.8897	0.00126853	8.34986e-05		23.2314	0.82398	0.0118303	23.282	0.821404	0.00864987	23.3867	0.836861	0.0171544	23.7518	0.827076	0.00858946		23.2314	0.000832653	0.000190619	23.282	0.000821394	6.10697e-05	23.3867	0.000943198	0.000168729	23.7518	0.000834158
21.3656	0.858929	0.0152115	21.0798	0.8624	0.0202886	21.9204	0.867258	0.0190465	21.9208	0.848179	0.00471771		21.3656	0.00143175	0.000162651	21.0798	0.00130696	0.000163275	21.9204	0.00137242	0.0001361	21.9208	0.00126823	8.35467e-05		23.2685	0.824011	0.011838	23.3193	0.82143	0.00864459	23.4245	0.836893	0.0171631	23.7912	0.82711	0.00858996		23.2685	0.000833742	0.000190627	23.3193	0.000822475	6.02744e-05	23.4245	0.000942379	0.000168626	23.7912	0.000833375
21.3942	0.858972	0.0152129	21.1071	0.862435	0.0202908	21.9514	0.867297	0.0190465	21.9518	0.848215	0.00471861		21.3942	0.00143177	0.000163079	21.1071	0.0013069	0.00016298	21.9514	0.00137347	0.000135984	21.9518	0.00126791	8.35602e-05		23.3055	0.824042	0.0118446	23.3566	0.821455	0.00863856	23.4623	0.836925	0.0171723	23.8307	0.827143	0.00858981		23.3055	0.000834869	0.000190592	23.3566	0.000823614	5.95563e-05	23.4623	0.000941548	0.000168498	23.8307	0.00083258
21.4227	0.859015	0.0152143	21.1344	0.86247	0.020293	21.9825	0.867337	0.0190462	21.9828	0.848252	0.0047194		21.4227	0.00143182	0.000163488	21.1344	0.00130684	0.000162665	21.9825	0.00137452	0.000135916	21.9828	0.00126758	8.35475e-05		23.3426	0.824073	0.0118498	23.3939	0.821479	0.00863184	23.5	0.836958	0.017182	23.8701	0.827176	0.00858925		23.3426	0.000836035	0.000190515	23.3939	0.00082481	5.89234e-05	23.5	0.000940709	0.000168341	23.8701	0.000831783
21.4513	0.859058	0.0152155	21.1616	0.862505	0.0202951	22.0135	0.867378	0.0190456	22.0139	0.848288	0.00472003		21.4513	0.0014319	0.00016388	21.1616	0.00130678	0.000162338	22.0135	0.00137557	0.000135896	22.0139	0.00126724	8.35079e-05		23.3797	0.824103	0.0118538	23.4312	0.821502	0.00862457	23.5378	0.836991	0.0171919	23.9095	0.827208	0.00858855		23.3797	0.000837243	0.00019039	23.4312	0.000826062	5.83736e-05	23.5378	0.000939866	0.000168164	23.9095	0.000830989
21.4798	0.859101	0.0152167	21.1889	0.862539	0.0202973	22.0445	0.86742	0.0190447	22.0449	0.848325	0.00472053		21.4798	0.00143203	0.000164238	21.1889	0.00130674	0.000161999	22.0445	0.00137662	0.000135922	22.0449	0.00126689	8.34329e-05		23.4168	0.824133	0.0118568	23.4685	0.821525	0.00861674	23.5756	0.837024	0.0172022	23.9489	0.827241	0.008588		23.4168	0.000838484	0.000190217	23.4685	0.000827376	5.79169e-05	23.5756	0.000939028	0.000167967	23.9489	0.000830205
21.5084	0.859145	0.0152176	21.2162	0.862573	0.0202995	22.0756	0.867463	0.0190435	22.0759	0.848361	0.00472091		21.5084	0.0014322	0.000164577	21.2162	0.00130669	0.000161646	22.0756	0.00137766	0.000135993	22.0759	0.00126654	8.3328e-05		23.4539	0.824161	0.0118591	23.5058	0.821547	0.0086084	23.6134	0.837057	0.017213	23.9883	0.827274	0.00858778		23.4539	0.000839755	0.000190001	23.5058	0.00082875	5.75527e-05	23.6134	0.0009382	0.000167744	23.9883	0.000829438
21.5369	0.859189	0.0152184	21.2434	0.862608	0.0203017	22.1066	0.867506	0.019042	22.107	0.848397	0.00472119		21.5369	0.0014324	0.0001649	21.2434	0.00130666	0.000161284	22.1066	0.00137871	0.000136109	22.107	0.00126619	8.31964e-05		23.4909	0.82419	0.0118608	23.5431	0.82157	0.00859983	23.6512	0.83709	0.0172243	24.0278	0.827309	0.00858804		23.4909	0.000841056	0.000189743	23.5431	0.000830178	5.72841e-05	23.6512	0.000937391	0.000167506	24.0278	0.000828696
21.5654	0.859234	0.0152189	21.2707	0.862642	0.0203038	22.1376	0.867549	0.0190401	22.138	0.848434	0.00472144		21.5654	0.00143265	0.000165191	21.2707	0.00130662	0.000160913	22.1376	0.00137975	0.000136268	22.138	0.00126584	8.30367e-05		23.528	0.824218	0.0118619	23.5804	0.821592	0.0085912	23.6889	0.837123	0.0172363	24.0672	0.827345	0.0085888		23.528	0.000842385	0.00018944	23.5804	0.000831661	5.71109e-05	23.6889	0.000936601	0.000167256	24.0672	0.000827984
21.594	0.859279	0.0152192	21.298	0.862676	0.0203061	22.1687	0.867594	0.019038	22.169	0.84847	0.00472176		21.594	0.00143293	0.000165464	21.298	0.0013066	0.000160532	22.1687	0.00138079	0.000136465	22.169	0.0012655	8.28432e-05		23.5651	0.824245	0.0118624	23.6177	0.821615	0.00858267	23.7267	0.837156	0.0172488	24.1066	0.827381	0.00858965		23.5651	0.000843736	0.000189097	23.6177	0.000833198	5.70321e-05	23.7267	0.000935845	0.000166987	24.1066	0.000827306
21.6225	0.859324	0.0152193	21.3252	0.862711	0.0203083	22.1997	0.867638	0.0190355	22.2001	0.848507	0.00472214		21.6225	0.00143325	0.000165723	21.3252	0.00130657	0.000160145	22.1997	0.00138182	0.000136703	22.2001	0.00126516	8.26238e-05		23.6022	0.824273	0.0118624	23.655	0.821639	0.00857445	23.7645	0.837189	0.0172615	24.146	0.827418	0.00859024		23.6022	0.000845107	0.000188714	23.655	0.000834786	5.70471e-05	23.7645	0.000935128	0.000166712	24.146	0.000826667
21.6511	0.859369	0.0152191	21.3525	0.862745	0.0203106	22.2307	0.867683	0.0190328	22.2311	0.848543	0.00472261		21.6511	0.00143362	0.000165951	21.3525	0.00130655	0.000159751	22.2307	0.00138285	0.00013698	22.2311	0.00126484	8.23805e-05		23.6392	0.824301	0.0118618	23.6924	0.821665	0.00856676	23.8023	0.837223	0.0172741	24.1854	0.827456	0.00859047		23.6392	0.000846498	0.00018829	23.6924	0.000836424	5.71514e-05	23.8023	0.000934453	0.000166436	24.1854	0.000826072
21.6796	0.859414	0.0152187	21.3797	0.862779	0.0203129	22.2618	0.867727	0.01903	22.2621	0.84858	0.00472332		21.6796	0.00143401	0.000166165	21.3797	0.00130653	0.000159352	22.2618	0.00138387	0.000137292	22.2621	0.00126453	8.21092e-05		23.6763	0.82433	0.0118611	23.7297	0.821691	0.00855993	23.84	0.837258	0.0172862	24.2249	0.827493	0.0085903		23.6763	0.0008479	0.000187824	23.7297	0.000838113	5.73427e-05	23.84	0.000933828	0.000166153	24.2249	0.000825523
21.7082	0.859459	0.0152182	21.407	0.862813	0.0203152	22.2928	0.867772	0.0190271	22.2932	0.848617	0.00472431		21.7082	0.00143444	0.000166366	21.407	0.00130652	0.000158948	22.2928	0.00138489	0.000137635	22.2932	0.00126424	8.18136e-05		23.7134	0.824359	0.0118601	23.767	0.821719	0.00855421	23.8778	0.837294	0.0172974	24.2643	0.82753	0.00858976		23.7134	0.000849311	0.000187323	23.767	0.000839854	5.76115e-05	23.8778	0.000933256	0.000165872	24.2643	0.000825026
21.7367	0.859504	0.0152176	21.4343	0.862847	0.0203177	22.3238	0.867818	0.0190243	22.3242	0.848654	0.00472566		21.7367	0.00143492	0.000166542	21.4343	0.00130651	0.00015854	22.3238	0.0013859	0.00013801	22.3242	0.00126397	8.14968e-05		23.7505	0.824389	0.011859	23.8043	0.821747	0.00854971	23.9156	0.83733	0.0173078	24.3037	0.827566	0.00858899		23.7505	0.000850731	0.00018679	23.8043	0.000841641	5.79552e-05	23.9156	0.00093274	0.000165602	24.3037	0.00082458
21.7653	0.859549	0.0152169	21.4615	0.862881	0.0203202	22.3549	0.867863	0.0190216	22.3553	0.848692	0.00472742		21.7653	0.00143544	0.000166707	21.4615	0.0013065	0.000158127	22.3549	0.00138691	0.000138416	22.3553	0.00126372	8.11601e-05		23.7875	0.82442	0.0118578	23.8416	0.821777	0.0085462	23.9534	0.837368	0.0173172	24.3431	0.827601	0.00858806		23.7875	0.000852157	0.000186228	23.8416	0.000843473	5.83669e-05	23.9534	0.000932288	0.00016534	24.3431	0.000824192
21.7938	0.859593	0.0152162	21.4888	0.862915	0.0203228	22.3859	0.867909	0.0190191	22.3863	0.84873	0.00472982		21.7938	0.00143598	0.000166861	21.4888	0.0013065	0.000157712	22.3859	0.00138791	0.000138843	22.3863	0.00126351	8.0801e-05		23.8246	0.824452	0.0118567	23.8789	0.821807	0.00854339	23.9912	0.837406	0.0173256	24.3825	0.827635	0.00858718		23.8246	0.000853585	0.000185641	23.8789	0.000845347	5.88391e-05	23.9912	0.000931904	0.000165094	24.3825	0.000823861
21.8224	0.859638	0.0152154	21.5161	0.862948	0.0203255	22.4169	0.867954	0.0190166	22.4173	0.848769	0.00473269		21.8224	0.00143656	0.000166993	21.5161	0.0013065	0.000157295	22.4169	0.0013889	0.000139294	22.4173	0.00126332	8.04243e-05		23.8617	0.824484	0.0118559	23.9162	0.821837	0.00854108	24.0289	0.837445	0.0173329	24.422	0.827666	0.0085866		23.8617	0.000855013	0.000185035	23.9162	0.000847261	5.93645e-05	24.0289	0.000931589	0.000164874	24.422	0.000823589
21.8509	0.859681	0.0152146	21.5433	0.862982	0.0203283	22.448	0.868001	0.0190141	22.4484	0.848809	0.00473601		21.8509	0.00143718	0.000167119	21.5433	0.0013065	0.000156876	22.448	0.00138989	0.000139768	22.4484	0.00126316	8.00319e-05		23.8988	0.824517	0.0118556	23.9535	0.821867	0.00853917	24.0667	0.837484	0.0173393	24.4614	0.827696	0.0085864		23.8988	0.000856439	0.000184411	23.9535	0.000849215	5.99364e-05	24.0667	0.000931356	0.000164683	24.4614	0.000823381
21.8794	0.859725	0.0152138	21.5706	0.863016	0.0203311	22.479	0.868047	0.0190114	22.4794	0.84885	0.00473983		21.8794	0.00143782	0.000167236	21.5706	0.0013065	0.000156455	22.479	0.00139087	0.00014026	22.4794	0.00126303	7.96222e-05		23.9359	0.82455	0.0118559	23.9908	0.821897	0.00853753	24.1045	0.837524	0.0173447	24.5008	0.827723	0.00858693		23.9359	0.000857859	0.000183774	23.9908	0.000851209	6.05463e-05	24.1045	0.000931202	0.000164525	24.5008	0.000823241
21.908	0.859768	0.0152131	21.5979	0.863049	0.0203341	22.51	0.868093	0.0190084	22.5104	0.848892	0.00474412		21.908	0.00143851	0.000167337	21.5979	0.00130651	0.000156034	22.51	0.00139185	0.000140765	22.5104	0.00126294	7.91985e-05		23.9729	0.824583	0.0118568	24.0281	0.821927	0.00853604	24.1423	0.837565	0.0173492	24.5402	0.827747	0.00858803		23.9729	0.000859271	0.000183131	24.0281	0.00085324	6.11855e-05	24.1423	0.000931126	0.00016441	24.5402	0.000823168
21.9365	0.85981	0.0152124	21.6251	0.863082	0.020337	22.5411	0.86814	0.0190053	22.5415	0.848935	0.00474865		21.9365	0.00143922	0.000167435	21.6251	0.00130651	0.000155611	22.5411	0.00139282	0.000141286	22.5415	0.00126289	7.87606e-05		24.01	0.824615	0.0118586	24.0654	0.821955	0.00853466	24.18	0.837607	0.0173529	24.5797	0.82777	0.00858985		24.01	0.000860676	0.000182486	24.0654	0.00085531	6.18464e-05	24.18	0.00093113	0.000164339	24.5797	0.000823162
21.9651	0.859852	0.0152118	21.6524	0.863116	0.02034	22.5721	0.868187	0.0190018	22.5725	0.848978	0.00475336		21.9651	0.00143996	0.000167528	21.6524	0.00130652	0.000155189	22.5721	0.00139378	0.000141823	22.5725	0.00126288	7.83101e-05		24.0471	0.824648	0.0118613	24.1027	0.821983	0.00853338	24.2178	0.837651	0.0173559	24.6191	0.827792	0.00859257		24.0471	0.000862072	0.000181842	24.1027	0.000857413	6.25278e-05	24.2178	0.000931217	0.000164315	24.6191	0.000823222
21.9936	0.859894	0.0152114	21.6796	0.863149	0.0203431	22.6031	0.868234	0.0189981	22.6035	0.849023	0.00475821		21.9936	0.00144073	0.000167612	21.6796	0.00130653	0.000154767	22.6031	0.00139474	0.000142365	22.6035	0.00126291	7.78478e-05		24.0842	0.82468	0.0118649	24.14	0.82201	0.00853229	24.2556	0.837695	0.0173584	24.6585	0.827814	0.00859623		24.0842	0.000863456	0.000181206	24.14	0.000859547	6.32242e-05	24.2556	0.000931385	0.000164347	24.6585	0.000823352
22.0222	0.859935	0.0152111	21.7069	0.863183	0.0203463	22.6342	0.868281	0.0189941	22.6346	0.849067	0.00476298		22.0222	0.00144152	0.000167697	21.7069	0.00130654	0.000154346	22.6342	0.00139569	0.000142917	22.6346	0.00126298	7.73756e-05		24.1212	0.824711	0.0118694	24.1773	0.822037	0.00853154	24.2934	0.83774	0.0173607	24.6979	0.827835	0.00860082		24.1212	0.000864829	0.000180579	24.1773	0.000861708	6.39325e-05	24.2934	0.000931633	0.000164436	24.6979	0.000823548
22.0507	0.859977	0.0152111	21.7342	0.863216	0.0203496	22.6652	0.868328	0.01899	22.6656	0.849112	0.00476756		22.0507	0.00144235	0.000167781	21.7342	0.00130655	0.000153927	22.6652	0.00139664	0.000143481	22.6656	0.00126309	7.68939e-05		24.1583	0.824742	0.0118752	24.2146	0.822064	0.00853132	24.3312	0.837787	0.0173631	24.7373	0.827858	0.00860638		24.1583	0.000866187	0.000179966	24.2146	0.000863897	6.46505e-05	24.3312	0.000931966	0.000164584	24.7373	0.00082381
22.0792	0.860017	0.0152113	21.7614	0.86325	0.020353	22.6963	0.868374	0.0189859	22.6966	0.849158	0.00477186		22.0792	0.00144319	0.000167863	21.7614	0.00130657	0.000153509	22.6963	0.00139758	0.000144053	22.6966	0.00126325	7.64026e-05		24.1954	0.824772	0.0118824	24.2519	0.822091	0.00853164	24.3689	0.837835	0.0173657	24.7767	0.827881	0.00861296		24.1954	0.000867528	0.000179369	24.2519	0.000866111	6.5376e-05	24.3689	0.000932383	0.000164798	24.7767	0.000824141
22.1078	0.860058	0.0152117	21.7887	0.863283	0.0203566	22.7273	0.868421	0.0189815	22.7277	0.849203	0.00477579		22.1078	0.00144407	0.000167951	21.7887	0.00130658	0.000153093	22.7273	0.0013985	0.000144626	22.7277	0.00126345	7.59072e-05		24.2325	0.824801	0.0118909	24.2892	0.822117	0.00853245	24.4067	0.837883	0.0173687	24.8162	0.827906	0.0086205		24.2325	0.000868856	0.000178793	24.2892	0.000868344	6.61104e-05	24.4067	0.000932881	0.000165078	24.8162	0.000824534
22.1363	0.860098	0.0152123	21.816	0.863316	0.0203604	22.7583	0.868467	0.0189772	22.7587	0.849248	0.0047793		22.1363	0.00144495	0.000168046	21.816	0.0013066	0.00015268	22.7583	0.00139943	0.000145209	22.7587	0.0012637	7.54035e-05		24.2696	0.824831	0.0119009	24.3266	0.822144	0.00853372	24.4445	0.837931	0.017372	24.8556	0.827931	0.00862901		24.2696	0.000870168	0.000178238	24.3266	0.000870605	6.68467e-05	24.4445	0.000933456	0.000165418	24.8556	0.000824991
22.1649	0.860138	0.0152133	21.8432	0.863349	0.0203644	22.7894	0.868512	0.0189728	22.7897	0.849293	0.00478247		22.1649	0.00144587	0.000168146	21.8432	0.00130663	0.00015227	22.7894	0.00140035	0.000145801	22.7897	0.00126398	7.48941e-05		24.3066	0.824859	0.011912	24.3639	0.822171	0.00853525	24.4823	0.837979	0.0173757	24.895	0.827958	0.00863839		24.3066	0.000871463	0.000177708	24.3639	0.000872882	6.75966e-05	24.4823	0.000934105	0.000165823	24.895	0.00082551
22.1934	0.860178	0.0152144	21.8705	0.863382	0.0203686	22.8204	0.868558	0.0189683	22.8208	0.849339	0.00478517		22.1934	0.0014468	0.000168258	21.8705	0.00130665	0.000151864	22.8204	0.00140125	0.000146395	22.8208	0.00126432	7.43806e-05		24.3437	0.824888	0.0119241	24.4012	0.822198	0.00853699	24.5201	0.838027	0.01738	24.9344	0.827987	0.00864835		24.3437	0.000872743	0.000177202	24.4012	0.000875175	6.83611e-05	24.5201	0.000934825	0.000166288	24.9344	0.000826086
22.222	0.860218	0.0152157	21.8977	0.863415	0.020373	22.8514	0.868603	0.0189637	22.8518	0.849384	0.00478749		22.222	0.00144775	0.000168383	21.8977	0.00130668	0.000151461	22.8514	0.00140216	0.000146993	22.8518	0.00126471	7.38642e-05		24.3808	0.824917	0.0119367	24.4385	0.822225	0.008539	24.5578	0.838073	0.0173849	24.9738	0.828017	0.00865855		24.3808	0.000874005	0.000176724	24.4385	0.000877483	6.91445e-05	24.5578	0.000935616	0.000166813	24.9738	0.000826722
22.2505	0.860258	0.0152172	21.925	0.863448	0.0203775	22.8825	0.868649	0.0189591	22.8828	0.849428	0.00478947		22.2505	0.00144872	0.000168521	21.925	0.00130671	0.000151062	22.8825	0.00140305	0.000147599	22.8828	0.00126514	7.33425e-05		24.4179	0.824947	0.0119496	24.4758	0.822252	0.00854136	24.5956	0.838118	0.0173902	25.0133	0.828049	0.00866874		24.4179	0.00087525	0.000176275	24.4758	0.000879805	6.9951e-05	24.5956	0.000936475	0.000167394	25.0133	0.00082741
22.2791	0.860298	0.0152187	21.9523	0.863481	0.0203821	22.9135	0.868695	0.0189544	22.9139	0.849473	0.0047912		22.2791	0.0014497	0.000168677	21.9523	0.00130675	0.000150668	22.9135	0.00140395	0.000148213	22.9139	0.00126561	7.28153e-05		24.455	0.824976	0.0119623	24.5131	0.82228	0.00854422	24.6334	0.838161	0.0173961	25.0527	0.828082	0.00867858		24.455	0.000876473	0.000175856	24.5131	0.000882139	7.07856e-05	24.6334	0.0009374	0.000168028	25.0527	0.000828146
22.3076	0.860338	0.0152204	21.9795	0.863514	0.0203869	22.9445	0.868741	0.01895	22.9449	0.849517	0.00479262		22.3076	0.00145069	0.000168852	21.9795	0.0013068	0.000150279	22.9445	0.00140483	0.000148823	22.9449	0.00126614	7.22908e-05		24.492	0.825006	0.0119746	24.5504	0.822308	0.00854763	24.6712	0.838203	0.0174024	25.0921	0.828118	0.0086878		24.492	0.000877686	0.000175473	24.5504	0.000884484	7.16547e-05	24.6712	0.000938392	0.000168714	25.0921	0.000828927
22.3361	0.860379	0.0152222	22.0068	0.863547	0.0203919	22.9756	0.868787	0.0189459	22.9759	0.849561	0.00479392		22.3361	0.0014517	0.000169047	22.0068	0.00130685	0.000149895	22.9756	0.0014057	0.000149442	22.9759	0.00126671	7.17608e-05		24.5291	0.825036	0.0119868	24.5877	0.822336	0.00855152	24.7089	0.838244	0.017409	25.1315	0.828154	0.00869623		24.5291	0.000878883	0.000175125	24.5877	0.000886842	7.25621e-05	24.7089	0.00093945	0.000169444	25.1315	0.00082975
22.3647	0.860419	0.015224	22.0341	0.863581	0.0203968	23.0066	0.868833	0.018942	23.007	0.849605	0.00479509		22.3647	0.00145272	0.000169266	22.0341	0.0013069	0.000149517	23.0066	0.00140657	0.000150067	23.007	0.00126733	7.12276e-05		24.5662	0.825066	0.011999	24.625	0.822366	0.00855585	24.7467	0.838283	0.0174159	25.171	0.828191	0.00870378		24.5662	0.000880069	0.000174814	24.625	0.000889211	7.35191e-05	24.7467	0.000940565	0.000170215	25.171	0.000830611
22.3932	0.86046	0.0152259	22.0613	0.863614	0.0204018	23.0376	0.86888	0.0189385	23.038	0.849648	0.00479614		22.3932	0.00145374	0.00016951	22.0613	0.00130697	0.000149144	23.0376	0.00140744	0.000150697	23.038	0.001268	7.06915e-05		24.6033	0.825096	0.0120112	24.6623	0.822395	0.00856029	24.7845	0.838321	0.0174229	25.2104	0.828229	0.00871046		24.6033	0.000881246	0.00017454	24.6623	0.00089159	7.45314e-05	24.7845	0.000941738	0.000171021	25.2104	0.000831509
22.4218	0.8605	0.0152279	22.0886	0.863647	0.0204068	23.0687	0.868927	0.0189355	23.069	0.849691	0.0047971		22.4218	0.00145477	0.00016978	22.0886	0.00130704	0.000148778	23.0687	0.00140829	0.000151326	23.069	0.00126871	7.0159e-05		24.6403	0.825125	0.0120237	24.6996	0.822425	0.00856472	24.8223	0.838358	0.0174298	25.2498	0.828265	0.00871627		24.6403	0.000882416	0.000174309	24.6996	0.000893979	7.56035e-05	24.8223	0.000942965	0.000171858	25.2498	0.00083244
22.4503	0.860541	0.01523	22.1159	0.86368	0.0204117	23.0997	0.868974	0.0189328	23.1001	0.849733	0.00479808		22.4503	0.00145581	0.000170078	22.1159	0.00130712	0.000148417	23.0997	0.00140914	0.000151963	23.1001	0.00126948	6.96226e-05		24.6774	0.825154	0.0120365	24.7369	0.822455	0.00856899	24.8601	0.838394	0.0174363	25.2892	0.8283	0.00872118		24.6774	0.000883582	0.000174122	24.7369	0.000896379	7.67405e-05	24.8601	0.000944248	0.000172719	25.2892	0.000833403
22.4789	0.860582	0.0152322	22.1431	0.863714	0.0204166	23.1307	0.869022	0.0189305	23.1311	0.849775	0.00479915		22.4789	0.00145686	0.000170405	22.1431	0.00130721	0.000148064	23.1307	0.00140999	0.000152606	23.1311	0.00127029	6.90841e-05		24.7145	0.825183	0.0120495	24.7742	0.822485	0.00857298	24.8978	0.838429	0.0174422	25.3286	0.828335	0.00872515		24.7145	0.000884745	0.00017398	24.7742	0.000898789	7.79474e-05	24.8978	0.000945579	0.000173603	25.3286	0.000834395
22.5074	0.860623	0.0152346	22.1704	0.863747	0.0204214	23.1618	0.86907	0.0189288	23.1621	0.849817	0.00480032		22.5074	0.0014579	0.000170764	22.1704	0.00130731	0.000147717	23.1618	0.00141082	0.000153248	23.1621	0.00127115	6.85513e-05		24.7516	0.825211	0.012063	24.8115	0.822515	0.00857654	24.9356	0.838464	0.0174472	25.3681	0.828368	0.0087283		24.7516	0.000885924	0.000173893	24.8115	0.00090121	7.92282e-05	24.9356	0.00094696	0.000174504	25.3681	0.000835417
22.536	0.860664	0.0152372	22.1977	0.86378	0.0204261	23.1928	0.869119	0.0189276	23.1932	0.849859	0.00480171		22.536	0.00145895	0.000171155	22.1977	0.00130742	0.000147378	23.1928	0.00141165	0.000153893	23.1932	0.00127206	6.80193e-05		24.7887	0.82524	0.0120771	24.8488	0.822546	0.00857962	24.9734	0.838498	0.017451	25.4075	0.828399	0.00873108		24.7887	0.000887112	0.000173865	24.8488	0.000903644	8.05871e-05	24.9734	0.000948389	0.000175417	25.4075	0.000836464
22.5645	0.860704	0.0152399	22.2249	0.863814	0.0204307	23.2238	0.869167	0.0189271	23.2242	0.8499	0.00480331		22.5645	0.00146	0.000171579	22.2249	0.00130755	0.000147046	23.2238	0.00141247	0.000154544	23.2242	0.00127302	6.74887e-05		24.8257	0.825269	0.0120918	24.8861	0.822577	0.00858225	25.0112	0.838531	0.0174538	25.4469	0.828429	0.00873403		24.8257	0.000888319	0.000173895	24.8861	0.00090609	8.20284e-05	25.0112	0.000949864	0.000176338	25.4469	0.000837539
22.5931	0.860745	0.0152427	22.2522	0.863847	0.0204352	23.2549	0.869216	0.0189271	23.2552	0.849942	0.00480518		22.5931	0.00146105	0.00017204	22.2522	0.00130768	0.000146721	23.2549	0.00141328	0.000155198	23.2552	0.00127403	6.69598e-05		24.8628	0.825299	0.0121073	24.9234	0.822608	0.00858456	25.0489	0.838564	0.0174556	25.4863	0.828457	0.00873735		24.8628	0.000889552	0.000173985	24.9234	0.000908554	8.35629e-05	25.0489	0.000951381	0.000177267	25.4863	0.00083864
22.6216	0.860786	0.0152458	22.2795	0.863881	0.0204395	23.2859	0.869265	0.0189279	23.2863	0.849983	0.00480716		22.6216	0.00146209	0.000172534	22.2795	0.00130783	0.000146404	23.2859	0.00141409	0.000155848	23.2863	0.00127509	6.64442e-05		24.8999	0.825329	0.0121232	24.9608	0.822639	0.00858666	25.0867	0.838596	0.0174564	25.5257	0.828484	0.00874084		24.8999	0.000890811	0.000174141	24.9608	0.000911033	8.51838e-05	25.0867	0.000952939	0.000178199	25.5257	0.000839768
22.6501	0.860826	0.015249	22.3067	0.863914	0.0204437	23.3169	0.869314	0.0189293	23.3173	0.850023	0.0048093		22.6501	0.00146313	0.000173065	22.3067	0.00130799	0.000146096	23.3169	0.00141489	0.000156503	23.3173	0.0012762	6.59304e-05		24.937	0.82536	0.0121392	24.998	0.822671	0.00858858	25.1245	0.838628	0.0174564	25.5652	0.82851	0.00874432		24.937	0.000892107	0.000174364	24.998	0.000913528	8.68938e-05	25.1245	0.000954536	0.000179131	25.5652	0.000840928
22.6787	0.860867	0.0152524	22.334	0.863948	0.0204478	23.348	0.869363	0.0189312	23.3483	0.850064	0.00481147		22.6787	0.00146417	0.000173636	22.334	0.00130817	0.000145796	23.348	0.00141568	0.00015716	23.3483	0.00127736	6.54235e-05		24.974	0.825391	0.0121546	25.0354	0.822703	0.0085903	25.1623	0.838659	0.0174561	25.6046	0.828536	0.00874764		24.974	0.000893442	0.000174655	25.0354	0.00091604	8.86937e-05	25.1623	0.000956169	0.000180067	25.6046	0.00084212
22.7072	0.860908	0.015256	22.3612	0.863981	0.0204516	23.379	0.869412	0.0189337	23.3794	0.850104	0.00481365		22.7072	0.0014652	0.000174243	22.3612	0.00130837	0.000145504	23.379	0.00141646	0.000157816	23.3794	0.00127857	6.49299e-05		25.0111	0.825423	0.0121689	25.0727	0.822735	0.00859185	25.2001	0.838688	0.0174557	25.644	0.828562	0.00875056		25.0111	0.000894831	0.000175023	25.0727	0.00091857	9.0583e-05	25.2001	0.000957839	0.000181	25.644	0.000843348
22.7358	0.860948	0.01526	22.3885	0.864015	0.0204553	23.41	0.869461	0.0189365	23.4104	0.850143	0.00481587		22.7358	0.00146622	0.000174889	22.3885	0.00130858	0.000145222	23.41	0.00141723	0.00015847	23.4104	0.00127983	6.44503e-05		25.0482	0.825454	0.0121815	25.11	0.822768	0.00859335	25.2378	0.838716	0.0174554	25.6834	0.828589	0.00875283		25.0482	0.000896272	0.000175469	25.11	0.000921118	9.25619e-05	25.2378	0.000959541	0.000181933	25.6834	0.000844618
22.7643	0.860989	0.0152643	22.4158	0.864048	0.0204587	23.4411	0.869511	0.0189395	23.4414	0.850183	0.00481818		22.7643	0.00146724	0.000175576	22.4158	0.00130881	0.000144947	23.4411	0.001418	0.000159127	23.4414	0.00128114	6.39816e-05		25.0853	0.825486	0.0121925	25.1473	0.822801	0.00859486	25.2756	0.838743	0.0174555	25.7228	0.828616	0.00875425		25.0853	0.000897767	0.000175988	25.1473	0.000923685	9.46281e-05	25.2756	0.000961276	0.000182864	25.7228	0.000845927
22.7929	0.861029	0.015269	22.443	0.864082	0.0204619	23.4721	0.86956	0.0189427	23.4725	0.850222	0.00482061		22.7929	0.00146824	0.000176301	22.443	0.00130905	0.000144683	23.4721	0.00141876	0.000159785	23.4725	0.0012825	6.35248e-05		25.1224	0.825517	0.0122016	25.1846	0.822836	0.00859639	25.3134	0.838768	0.0174559	25.7623	0.828644	0.00875455		25.1224	0.000899322	0.000176579	25.1846	0.000926273	9.67859e-05	25.3134	0.00096304	0.000183794	25.7623	0.000847288
22.8214	0.861069	0.015274	22.4703	0.864116	0.0204649	23.5032	0.869609	0.0189459	23.5035	0.850261	0.00482301		22.8214	0.00146924	0.000177065	22.4703	0.00130931	0.000144426	23.5032	0.00141951	0.000160439	23.5035	0.00128392	6.30932e-05		25.1594	0.825548	0.0122086	25.2219	0.82287	0.00859798	25.3512	0.838793	0.0174567	25.8017	0.828672	0.00875353		25.1594	0.000900934	0.000177247	25.2219	0.000928886	9.90281e-05	25.3512	0.000964833	0.000184722	25.8017	0.000848697
22.8499	0.861109	0.0152794	22.4976	0.86415	0.0204677	23.5342	0.869658	0.018949	23.5345	0.850299	0.00482546		22.8499	0.00147023	0.000177872	22.4976	0.0013096	0.000144178	23.5342	0.00142025	0.000161094	23.5345	0.00128538	6.26745e-05		25.1965	0.82558	0.0122136	25.2592	0.822906	0.00859966	25.389	0.838816	0.0174578	25.8411	0.828701	0.00875101		25.1965	0.000902609	0.000177986	25.2592	0.000931519	0.000101349	25.389	0.00096665	0.000185653	25.8411	0.000850157
22.8785	0.861149	0.0152851	22.5248	0.864184	0.0204703	23.5652	0.869707	0.0189519	23.5656	0.850338	0.00482786		22.8785	0.00147121	0.000178716	22.5248	0.0013099	0.00014394	23.5652	0.00142099	0.000161751	23.5656	0.00128688	6.22737e-05		25.2336	0.825611	0.0122163	25.2965	0.822942	0.00860153	25.4267	0.838838	0.0174593	25.8805	0.828731	0.00874696		25.2336	0.000904349	0.000178795	25.2965	0.000934176	0.000103742	25.4267	0.000968492	0.000186585	25.8805	0.000851679
22.907	0.861189	0.0152912	22.5521	0.864218	0.0204727	23.5963	0.869755	0.0189546	23.5966	0.850376	0.00483016		22.907	0.00147217	0.000179601	22.5521	0.00131022	0.000143708	23.5963	0.00142172	0.000162406	23.5966	0.00128843	6.18924e-05		25.2707	0.825642	0.0122167	25.3338	0.82298	0.00860378	25.4645	0.83886	0.0174612	25.9199	0.828759	0.00874141		25.2707	0.000906162	0.000179673	25.3338	0.000936859	0.000106202	25.4645	0.000970357	0.000187519	25.9199	0.000853254
22.9356	0.861229	0.0152977	22.5794	0.864253	0.0204749	23.6273	0.869803	0.0189569	23.6276	0.850414	0.00483233		22.9356	0.00147313	0.000180527	22.5794	0.00131056	0.000143485	23.6273	0.00142244	0.00016306	23.6276	0.00129003	6.15339e-05		25.3077	0.825674	0.0122145	25.3711	0.823017	0.0086066	25.5023	0.838882	0.0174634	25.9594	0.828787	0.00873429		25.3077	0.000908043	0.000180619	25.3711	0.000939566	0.000108725	25.5023	0.000972244	0.000188456	25.9594	0.000854889
22.9641	0.861269	0.0153045	22.6066	0.864287	0.0204768	23.6583	0.869851	0.0189588	23.6587	0.850451	0.00483439		22.9641	0.00147407	0.000181489	22.6066	0.00131092	0.000143271	23.6583	0.00142315	0.000163716	23.6587	0.00129167	6.1193e-05		25.3448	0.825707	0.0122104	25.4084	0.823056	0.00861012	25.5401	0.838903	0.0174659	25.9988	0.828814	0.00872573		25.3448	0.00090999	0.000181623	25.4084	0.000942301	0.000111303	25.5401	0.000974152	0.000189396	25.9988	0.000856587
22.9927	0.861309	0.0153116	22.6339	0.864322	0.0204786	23.6894	0.869898	0.0189604	23.6897	0.850488	0.00483636		22.9927	0.001475	0.00018249	22.6339	0.00131131	0.000143062	23.6894	0.00142385	0.000164373	23.6897	0.00129336	6.08713e-05		25.3819	0.825741	0.0122045	25.4457	0.823095	0.00861421	25.5778	0.838925	0.0174686	26.0382	0.828839	0.00871638		25.3819	0.000912004	0.00018268	25.4457	0.000945061	0.000113929	25.5778	0.000976079	0.000190337	26.0382	0.000858341
23.0212	0.86135	0.0153191	22.6611	0.864357	0.0204801	23.7204	0.869945	0.0189613	23.7207	0.850526	0.00483818		23.0212	0.00147591	0.000183531	22.6611	0.00131171	0.000142863	23.7204	0.00142454	0.000165027	23.7207	0.00129508	6.05722e-05		25.419	0.825775	0.0121974	25.483	0.823134	0.00861875	25.6156	0.838947	0.0174716	26.0776	0.828863	0.00870704		25.419	0.000914079	0.000183786	25.483	0.000947855	0.0001166	25.6156	0.000978027	0.000191279	26.0776	0.000860159
23.0498	0.86139	0.0153269	22.6884	0.864392	0.0204814	23.7514	0.869992	0.0189618	23.7518	0.850562	0.00483985		23.0498	0.00147682	0.000184607	22.6884	0.00131214	0.00014267	23.7514	0.00142523	0.000165682	23.7518	0.00129684	6.02914e-05		25.4561	0.825811	0.0121895	25.5203	0.823174	0.0086234	25.6534	0.83897	0.0174749	26.117	0.828886	0.00869854		25.4561	0.000916219	0.000184932	25.5203	0.000950678	0.000119303	25.6534	0.00097999	0.000192221	26.117	0.000862034
23.0783	0.861431	0.0153349	22.7157	0.864427	0.0204824	23.7825	0.870038	0.0189619	23.7828	0.850599	0.00484135		23.0783	0.00147771	0.000185719	22.7157	0.0013126	0.000142483	23.7825	0.0014259	0.000166339	23.7828	0.00129864	6.00302e-05		25.4931	0.825847	0.0121813	25.5576	0.823213	0.00862815	25.6912	0.838994	0.0174781	26.1565	0.828909	0.00869154		25.4931	0.00091842	0.00018611	25.5576	0.000953533	0.000122027	25.6912	0.000981971	0.00019316	26.1565	0.000863963
23.1069	0.861471	0.0153434	22.7429	0.864463	0.0204833	23.8135	0.870084	0.0189615	23.8139	0.850636	0.00484265		23.1069	0.00147859	0.000186868	22.7429	0.00131307	0.000142306	23.8135	0.00142657	0.000166995	23.8139	0.00130047	5.97871e-05		25.5302	0.825884	0.0121732	25.595	0.823252	0.008633	25.729	0.83902	0.0174811	26.1959	0.828932	0.00868645		25.5302	0.000920691	0.00018731	25.595	0.000956421	0.000124766	25.729	0.000983967	0.000194097	26.1959	0.000865952
23.1354	0.861512	0.0153521	22.7702	0.864498	0.0204838	23.8445	0.87013	0.0189607	23.8449	0.850673	0.00484372		23.1354	0.00147946	0.000188049	22.7702	0.00131357	0.000142132	23.8445	0.00142722	0.000167652	23.8449	0.00130233	5.95628e-05		25.5673	0.825921	0.0121657	25.6323	0.823292	0.00863792	25.7667	0.839047	0.0174837	26.2353	0.828955	0.0086835		25.5673	0.000923021	0.000188521	25.6323	0.00095934	0.00012751	25.7667	0.000985978	0.000195029	26.2353	0.000867989
23.1639	0.861553	0.015361	22.7975	0.864534	0.0204841	23.8756	0.870175	0.0189597	23.8759	0.850709	0.00484462		23.1639	0.00148032	0.000189261	22.7975	0.00131409	0.000141965	23.8756	0.00142786	0.000168309	23.8759	0.00130422	5.93552e-05		25.6044	0.825958	0.0121589	25.6696	0.823332	0.00864283	25.8045	0.839076	0.0174858	26.2747	0.828978	0.00868273		25.6044	0.000925404	0.000189737	25.6696	0.000962291	0.00013025	25.8045	0.000988004	0.000195953	26.2747	0.000870073
23.1925	0.861594	0.0153702	22.8247	0.864569	0.0204841	23.9066	0.870221	0.0189585	23.907	0.850746	0.00484535		23.1925	0.00148117	0.000190506	22.8247	0.00131464	0.000141806	23.9066	0.00142849	0.000168968	23.907	0.00130613	5.91654e-05		25.6414	0.825995	0.0121532	25.7069	0.823373	0.0086477	25.8423	0.839107	0.0174871	26.3141	0.829003	0.008684		25.6414	0.000927839	0.000190947	25.7069	0.000965276	0.000132975	25.8423	0.000990044	0.000196867	26.3141	0.000872203
23.221	0.861635	0.0153794	22.852	0.864605	0.0204839	23.9376	0.870266	0.0189571	23.938	0.850783	0.00484587		23.221	0.001482	0.000191778	22.852	0.00131521	0.00014165	23.9376	0.00142911	0.000169626	23.938	0.00130807	5.89912e-05		25.6785	0.826033	0.0121485	25.7442	0.823415	0.00865247	25.8801	0.839138	0.0174877	26.3536	0.829028	0.0086871		25.6785	0.000930323	0.00019214	25.7442	0.000968293	0.000135676	25.8801	0.000992101	0.000197767	26.3536	0.00087437
23.2496	0.861676	0.0153886	22.8792	0.864641	0.0204834	23.9687	0.870312	0.0189559	23.969	0.85082	0.00484615		23.2496	0.00148283	0.000193078	22.8792	0.00131581	0.000141503	23.9687	0.00142972	0.000170285	23.969	0.00131004	5.88314e-05		25.7156	0.82607	0.0121452	25.7815	0.823457	0.00865736	25.9178	0.839172	0.0174877	26.393	0.829055	0.00869165		25.7156	0.000932853	0.00019331	25.7815	0.00097134	0.000138344	25.9178	0.000994176	0.000198651	26.393	0.000876576
23.2781	0.861718	0.0153979	22.9065	0.864677	0.0204826	23.9997	0.870357	0.0189549	24.0001	0.850858	0.00484618		23.2781	0.00148365	0.000194406	22.9065	0.00131643	0.000141361	23.9997	0.00143031	0.000170946	24.0001	0.00131203	5.86882e-05		25.7527	0.826107	0.0121434	25.8188	0.823501	0.00866231	25.9556	0.839206	0.0174873	26.4324	0.829082	0.00869731		25.7527	0.000935425	0.000194447	25.8188	0.000974419	0.000140968	25.9556	0.000996263	0.000199511	26.4324	0.000878815
23.3067	0.86176	0.015407	22.9338	0.864713	0.0204816	24.0308	0.870403	0.0189541	24.0311	0.850895	0.00484594		23.3067	0.00148446	0.000195756	22.9338	0.00131708	0.000141223	24.0308	0.00143089	0.000171606	24.0311	0.00131403	5.85614e-05		25.7898	0.826145	0.0121432	25.8561	0.823546	0.00866742	25.9934	0.839243	0.0174869	26.4718	0.829111	0.00870376		25.7898	0.000938047	0.000195537	25.8561	0.000977528	0.000143541	25.9934	0.000998367	0.000200347	26.4718	0.000881082
23.3352	0.861802	0.015416	22.961	0.864749	0.0204803	24.0618	0.870448	0.0189539	24.0621	0.850932	0.0048454		23.3352	0.00148526	0.000197128	22.961	0.00131775	0.000141093	24.0618	0.00143146	0.000172267	24.0621	0.00131605	5.84458e-05		25.8268	0.826183	0.012145	25.8934	0.823591	0.00867268	26.0312	0.83928	0.0174866	26.5113	0.829141	0.00871071		25.8268	0.000940701	0.000196566	25.8934	0.000980664	0.000146053	26.0312	0.00100049	0.000201158	26.5113	0.000883377
23.3637	0.861845	0.0154248	22.9883	0.864785	0.0204787	24.0928	0.870494	0.0189541	24.0932	0.850969	0.0048447		23.3637	0.00148606	0.00019852	22.9883	0.00131844	0.000140966	24.0928	0.00143202	0.000172926	24.0932	0.00131809	5.83468e-05		25.8639	0.826222	0.0121485	25.9307	0.823636	0.00867807	26.069	0.839319	0.0174866	26.5507	0.829172	0.00871825		25.8639	0.000943385	0.000197532	25.9307	0.000983828	0.000148495	26.069	0.00100263	0.000201943	26.5507	0.000885694
23.3923	0.861888	0.0154334	23.0156	0.864822	0.0204769	24.1239	0.870539	0.0189547	24.1242	0.851006	0.00484395		23.3923	0.00148685	0.000199928	23.0156	0.00131916	0.000140845	24.1239	0.00143256	0.000173588	24.1242	0.00132014	5.82642e-05		25.901	0.826261	0.0121536	25.968	0.823682	0.00868369	26.1067	0.83936	0.0174872	26.5901	0.829205	0.00872644		25.901	0.000946096	0.000198431	25.968	0.000987017	0.000150859	26.1067	0.00100479	0.000202696	26.5901	0.000888031
23.4208	0.861931	0.0154416	23.0428	0.864859	0.0204749	24.1549	0.870585	0.018956	24.1552	0.851043	0.00484315		23.4208	0.00148764	0.00020135	23.0428	0.00131991	0.000140731	24.1549	0.00143309	0.000174249	24.1552	0.0013222	5.8196e-05		25.9381	0.826301	0.0121599	26.0053	0.823728	0.00868965	26.1445	0.839401	0.0174884	26.6295	0.829239	0.00873528		25.9381	0.000948834	0.000199252	26.0053	0.000990232	0.000153133	26.1445	0.00100697	0.000203417	26.6295	0.000890386
23.4494	0.861975	0.0154496	23.0701	0.864896	0.0204727	24.1859	0.87063	0.018958	24.1863	0.85108	0.00484237		23.4494	0.00148843	0.000202785	23.0701	0.00132068	0.000140619	24.1859	0.00143362	0.000174909	24.1863	0.00132427	5.81413e-05		25.9751	0.826342	0.0121674	26.0426	0.823774	0.00869572	26.1823	0.839443	0.0174905	26.6689	0.829275	0.00874469		25.9751	0.000951591	0.000199995	26.0426	0.000993464	0.000155303	26.1823	0.00100918	0.000204106	26.6689	0.000892758
23.4779	0.862018	0.0154573	23.0974	0.864932	0.0204703	24.217	0.870675	0.0189605	24.2173	0.851117	0.00484171		23.4779	0.00148921	0.000204231	23.0974	0.00132148	0.000140513	24.217	0.00143413	0.000175569	24.2173	0.00132635	5.81052e-05		26.0122	0.826384	0.0121753	26.0799	0.823819	0.00870197	26.2201	0.839485	0.0174932	26.7083	0.829312	0.0087547		26.0122	0.000954364	0.000200653	26.0799	0.000996716	0.000157368	26.2201	0.00101142	0.000204756	26.7083	0.000895145
23.5065	0.862062	0.0154647	23.1246	0.86497	0.0204679	24.248	0.87072	0.0189635	24.2483	0.851153	0.00484122		23.5065	0.00149	0.000205683	23.1246	0.0013223	0.000140413	24.248	0.00143462	0.000176228	24.2483	0.00132844	5.80885e-05		26.0493	0.826426	0.0121835	26.1172	0.823863	0.00870835	26.2579	0.839528	0.0174966	26.7478	0.829351	0.00876527		26.0493	0.000957161	0.000201214	26.1172	0.000999981	0.000159326	26.2579	0.00101369	0.000205364	26.7478	0.000897548
23.535	0.862105	0.015472	23.1519	0.865007	0.0204655	24.279	0.870765	0.0189671	24.2794	0.851189	0.00484093		23.535	0.00149079	0.000207139	23.1519	0.00132315	0.000140315	24.279	0.00143512	0.000176887	24.2794	0.00133054	5.80828e-05		26.0864	0.826469	0.0121914	26.1545	0.823907	0.00871501	26.2956	0.839571	0.0175005	26.7872	0.829391	0.00877642		26.0864	0.000959964	0.000201671	26.1545	0.00100326	0.000161172	26.2956	0.00101599	0.000205933	26.7872	0.000899968
23.5636	0.862149	0.015479	23.1792	0.865044	0.0204631	24.3101	0.87081	0.0189711	24.3104	0.851225	0.00484091		23.5636	0.00149159	0.000208598	23.1792	0.00132403	0.000140223	24.3101	0.0014356	0.000177544	24.3104	0.00133264	5.80965e-05		26.1234	0.826512	0.0121987	26.1918	0.82395	0.00872212	26.3334	0.839614	0.0175049	26.8266	0.829433	0.0087884		26.1234	0.000962767	0.000202025	26.1918	0.00100654	0.0001629	26.3334	0.00101831	0.00020646	26.8266	0.000902402
23.5921	0.862192	0.015486	23.2064	0.865081	0.0204608	24.3411	0.870854	0.0189755	24.3414	0.851261	0.00484112		23.5921	0.00149239	0.000210053	23.2064	0.00132493	0.000140135	24.3411	0.00143608	0.000178201	24.3414	0.00133475	5.81308e-05		26.1605	0.826555	0.0122056	26.2292	0.823992	0.00872984	26.3712	0.839657	0.0175097	26.866	0.829476	0.00880146		26.1605	0.000965573	0.000202278	26.2292	0.00100983	0.00016451	26.3712	0.00102067	0.000206944	26.866	0.000904855
23.6207	0.862235	0.0154929	23.2337	0.865118	0.0204587	24.3721	0.870899	0.01898	24.3725	0.851296	0.00484161		23.6207	0.0014932	0.000211504	23.2337	0.00132586	0.000140052	24.3721	0.00143656	0.000178854	24.3725	0.00133685	5.81855e-05		26.1976	0.826597	0.0122121	26.2664	0.824035	0.00873837	26.409	0.839699	0.0175147	26.9054	0.829519	0.00881591		26.1976	0.00096838	0.000202426	26.2664	0.00101312	0.000165998	26.409	0.00102306	0.000207387	26.9054	0.000907326
23.6492	0.862278	0.0154997	23.261	0.865155	0.0204568	24.4032	0.870943	0.0189849	24.4035	0.851332	0.00484226		23.6492	0.00149402	0.000212952	23.261	0.00132682	0.000139972	24.4032	0.00143704	0.000179507	24.4035	0.00133896	5.82563e-05		26.2347	0.826637	0.0122183	26.3038	0.824077	0.00874772	26.4467	0.839741	0.0175198	26.9449	0.829564	0.0088318		26.2347	0.000971179	0.000202474	26.3038	0.0010164	0.000167356	26.4467	0.00102549	0.000207785	26.9449	0.000909814
23.6777	0.862321	0.0155062	23.2882	0.865191	0.0204551	24.4342	0.870988	0.0189899	24.4345	0.851367	0.00484306		23.6777	0.00149485	0.000214387	23.2882	0.0013278	0.000139897	24.4342	0.00143751	0.000180157	24.4345	0.00134108	5.83508e-05		26.2718	0.826677	0.0122243	26.3411	0.82412	0.00875782	26.4845	0.839782	0.0175246	26.9843	0.829609	0.00884913		26.2718	0.000973967	0.000202422	26.3411	0.00101967	0.000168578	26.4845	0.00102795	0.00020814	26.9843	0.000912322
23.7063	0.862364	0.0155126	23.3155	0.865228	0.0204536	24.4652	0.871032	0.018995	24.4656	0.851403	0.00484396		23.7063	0.00149569	0.000215811	23.3155	0.00132881	0.000139826	24.4652	0.00143799	0.000180804	24.4656	0.00134321	5.84692e-05		26.3088	0.826714	0.0122304	26.3784	0.824163	0.00876839	26.5223	0.839824	0.017529	27.0237	0.829654	0.0088679		26.3088	0.000976749	0.00020226	26.3784	0.00102293	0.000169679	26.5223	0.00103045	0.000208452	27.0237	0.000914847
23.7348	0.862407	0.0155186	23.3427	0.865264	0.0204523	24.4963	0.871076	0.0190003	24.4966	0.851438	0.00484496		23.7348	0.00149654	0.000217224	23.3427	0.00132984	0.000139761	24.4963	0.00143847	0.00018145	24.4966	0.00134533	5.86074e-05		26.3459	0.82675	0.0122367	26.4157	0.824206	0.00877933	26.5601	0.839866	0.0175328	27.0631	0.829698	0.00888818		26.3459	0.000979508	0.000201993	26.4157	0.00102617	0.000170659	26.5601	0.00103298	0.000208719	27.0631	0.000917391
23.7634	0.86245	0.0155244	23.37	0.8653	0.0204512	24.5273	0.87112	0.0190056	24.5276	0.851473	0.00484607		23.7634	0.00149742	0.000218616	23.37	0.00133091	0.000139697	24.5273	0.00143896	0.00018209	24.5276	0.00134746	5.87696e-05		26.383	0.826784	0.0122434	26.453	0.82425	0.00879063	26.5979	0.839908	0.0175359	27.1026	0.829743	0.00890996		26.383	0.000982237	0.00020162	26.453	0.00102938	0.00017152	26.5979	0.00103556	0.000208942	27.1026	0.000919957
23.7919	0.862493	0.0155298	23.3973	0.865336	0.0204503	24.5583	0.871163	0.0190111	24.5587	0.851508	0.00484724		23.7919	0.00149831	0.000219987	23.3973	0.001332	0.00013964	24.5583	0.00143945	0.000182728	24.5587	0.0013496	5.89587e-05		26.4201	0.826816	0.0122507	26.4903	0.824294	0.0088022	26.6356	0.839951	0.0175384	27.142	0.829786	0.00893315		26.4201	0.000984938	0.000201151	26.4903	0.00103257	0.000172264	26.6356	0.00103817	0.000209128	27.142	0.000922539
23.8205	0.862536	0.015535	23.4245	0.865372	0.0204495	24.5894	0.871206	0.0190168	24.5897	0.851544	0.00484838		23.8205	0.00149921	0.000221341	23.4245	0.00133312	0.000139587	24.5894	0.00143995	0.000183359	24.5897	0.00135175	5.91749e-05		26.4571	0.826847	0.0122586	26.5276	0.824339	0.00881389	26.6734	0.839994	0.0175403	27.1814	0.82983	0.00895745		26.4571	0.000987612	0.000200591	26.5276	0.00103574	0.000172893	26.6734	0.00104082	0.000209277	27.1814	0.000925145
23.849	0.862579	0.0155398	23.4518	0.865407	0.0204489	24.6204	0.871249	0.0190228	24.6207	0.85158	0.0048495		23.849	0.00150014	0.000222667	23.4518	0.00133427	0.000139539	24.6204	0.00144047	0.000183986	24.6207	0.0013539	5.94104e-05		26.4942	0.826877	0.0122672	26.5649	0.824383	0.00882555	26.7112	0.840038	0.0175418	27.2208	0.829873	0.00898238		26.4942	0.000990249	0.000199951	26.5649	0.00103886	0.00017341	26.7112	0.00104351	0.000209387	27.2208	0.000927771
23.8775	0.862622	0.0155444	23.4791	0.865443	0.0204484	24.6514	0.871291	0.019029	24.6518	0.851615	0.00485044		23.8775	0.00150109	0.000223966	23.4791	0.00133544	0.000139495	24.6514	0.00144101	0.000184605	24.6518	0.00135607	5.9675e-05		26.5313	0.826907	0.0122767	26.6022	0.824428	0.00883678	26.749	0.840083	0.017543	27.2602	0.829917	0.00900739		26.5313	0.000992851	0.000199233	26.6022	0.00104195	0.000173805	26.749	0.00104625	0.000209467	27.2602	0.000930417
23.9061	0.862665	0.0155487	23.5063	0.865478	0.0204479	24.6825	0.871333	0.0190353	24.6828	0.851652	0.00485116		23.9061	0.00150206	0.000225241	23.5063	0.00133664	0.000139456	24.6825	0.00144156	0.000185218	24.6828	0.00135825	5.99681e-05		26.5684	0.826936	0.0122871	26.6395	0.824472	0.00884749	26.7867	0.840128	0.0175439	27.2996	0.829961	0.00903192		26.5684	0.000995416	0.000198441	26.6395	0.00104499	0.000174093	26.7867	0.00104903	0.000209518	27.2996	0.000933087
23.9346	0.862709	0.0155529	23.5336	0.865513	0.0204474	24.7135	0.871375	0.0190418	24.7139	0.851688	0.00485163		23.9346	0.00150306	0.00022648	23.5336	0.00133787	0.000139422	24.7135	0.00144213	0.000185822	24.7139	0.00136044	6.02855e-05		26.6055	0.826967	0.0122983	26.6768	0.824516	0.00885769	26.8245	0.840174	0.0175447	27.3391	0.830006	0.00905577		26.6055	0.000997936	0.000197585	26.6768	0.00104797	0.000174282	26.8245	0.00105186	0.000209539	27.3391	0.000935778
23.9632	0.862752	0.0155568	23.5608	0.865548	0.0204468	24.7445	0.871416	0.0190482	24.7449	0.851725	0.00485189		23.9632	0.00150408	0.000227687	23.5608	0.00133912	0.000139395	24.7445	0.00144272	0.000186417	24.7449	0.00136264	6.06262e-05		26.6425	0.826997	0.0123105	26.7141	0.82456	0.00886759	26.8623	0.840218	0.0175454	27.3785	0.830052	0.0090788		26.6425	0.00100041	0.000196667	26.7141	0.00105091	0.000174377	26.8623	0.00105474	0.000209538	27.3785	0.000938492
23.9917	0.862795	0.0155606	23.5881	0.865584	0.0204461	24.7756	0.871457	0.0190545	24.7759	0.851763	0.00485189		23.9917	0.00150512	0.000228864	23.5881	0.00134041	0.000139372	24.7756	0.00144333	0.000187	24.7759	0.00136487	6.09933e-05		26.6796	0.827028	0.0123231	26.7514	0.824603	0.00887735	26.9001	0.840263	0.0175462	27.4179	0.830099	0.00910059		26.6796	0.00100283	0.000195703	26.7514	0.00105379	0.000174381	26.9001	0.00105768	0.000209522	27.4179	0.000941229
24.0203	0.862838	0.0155643	23.6154	0.865619	0.0204451	24.8066	0.871498	0.0190607	24.807	0.851801	0.00485162		24.0203	0.00150619	0.000229999	23.6154	0.00134172	0.000139356	24.8066	0.00144396	0.00018757	24.807	0.00136711	6.13872e-05		26.7167	0.82706	0.0123357	26.7887	0.824645	0.00888698	26.9379	0.840306	0.0175472	27.4573	0.830145	0.0091208		26.7167	0.00100522	0.000194705	26.7887	0.00105661	0.000174299	26.9379	0.00106067	0.00020949	27.4573	0.000943983
24.0488	0.862881	0.015568	23.6426	0.865655	0.0204438	24.8377	0.871538	0.0190664	24.838	0.85184	0.00485134		24.0488	0.00150729	0.000231096	23.6426	0.00134305	0.000139344	24.8377	0.00144463	0.000188129	24.838	0.00136937	6.17967e-05		26.7538	0.827092	0.0123478	26.826	0.824687	0.00889644	26.9756	0.840348	0.0175483	27.4968	0.830191	0.00913894		26.7538	0.00100756	0.000193684	26.826	0.00105937	0.000174135	26.9756	0.00106371	0.00020945	27.4968	0.00094676
24.0774	0.862924	0.0155716	23.6699	0.865691	0.0204423	24.8687	0.871578	0.0190719	24.869	0.85188	0.00485092		24.0774	0.00150842	0.00023216	23.6699	0.00134441	0.00013934	24.8687	0.00144532	0.000188673	24.869	0.00137166	6.22291e-05		26.7908	0.827125	0.0123593	26.8634	0.824728	0.00890558	27.0134	0.84039	0.0175492	27.5362	0.830237	0.00915455		26.7908	0.00100985	0.000192647	26.8634	0.00106206	0.000173889	27.0134	0.0010668	0.000209407	27.5362	0.000949558
24.1059	0.862968	0.0155753	23.6972	0.865727	0.0204404	24.8997	0.871618	0.0190769	24.9001	0.85192	0.00485047		24.1059	0.00150957	0.000233175	23.6972	0.0013458	0.00013934	24.8997	0.00144603	0.000189203	24.9001	0.00137396	6.26833e-05		26.8279	0.827159	0.0123699	26.9006	0.824768	0.00891405	27.0512	0.840429	0.01755	27.5756	0.830281	0.00916715		26.8279	0.00101211	0.000191603	26.9006	0.00106467	0.000173555	27.0512	0.00106995	0.000209362	27.5756	0.000952375
24.1345	0.863012	0.015579	23.7244	0.865763	0.0204382	24.9307	0.871658	0.0190816	24.9311	0.851961	0.00485002		24.1345	0.00151075	0.00023415	23.7244	0.00134722	0.000139346	24.9307	0.00144678	0.000189715	24.9311	0.0013763	6.31538e-05		26.865	0.827192	0.0123797	26.938	0.824806	0.00892182	27.089	0.840468	0.0175505	27.615	0.830324	0.00917646		26.865	0.00101432	0.000190562	26.938	0.00106721	0.000173155	27.089	0.00107316	0.00020932	27.615	0.000955217
24.163	0.863055	0.0155827	23.7517	0.8658	0.0204357	24.9618	0.871697	0.0190857	24.9621	0.852003	0.00484963		24.163	0.00151196	0.000235086	23.7517	0.00134866	0.000139358	24.9618	0.00144757	0.00019021	24.9621	0.00137866	6.36346e-05		26.9021	0.827226	0.0123886	26.9753	0.824844	0.00892886	27.1268	0.840506	0.0175508	27.6544	0.830366	0.00918253		26.9021	0.00101648	0.000189532	26.9753	0.00106968	0.00017269	27.1268	0.00107642	0.000209286	27.6544	0.00095808
24.1915	0.863099	0.0155863	23.779	0.865837	0.0204329	24.9928	0.871737	0.0190894	24.9931	0.852045	0.00484928		24.1915	0.00151319	0.000235969	23.779	0.00135013	0.000139375	24.9928	0.00144838	0.000190688	24.9931	0.00138105	6.41315e-05		26.9392	0.827261	0.0123966	27.0126	0.82488	0.00893523	27.1645	0.840542	0.0175513	27.6939	0.830408	0.00918576		26.9392	0.00101861	0.000188522	27.0126	0.00107208	0.000172164	27.1645	0.00107974	0.000209261	27.6939	0.000960966
24.2201	0.863143	0.0155898	23.8062	0.865874	0.0204298	25.0239	0.871776	0.0190927	25.0242	0.852088	0.00484897		24.2201	0.00151446	0.000236808	23.8062	0.00135162	0.000139396	25.0239	0.00144922	0.000191147	25.0242	0.00138347	6.46424e-05		26.9762	0.827296	0.0124038	27.0499	0.824915	0.00894088	27.2023	0.840578	0.0175521	27.7333	0.830449	0.00918661		26.9762	0.00102071	0.000187541	27.0499	0.0010744	0.00017158	27.2023	0.00108311	0.00020925	27.7333	0.000963878
24.2486	0.863187	0.0155931	23.8335	0.865911	0.0204266	25.0549	0.871816	0.0190954	25.0552	0.852131	0.00484879		24.2486	0.00151575	0.000237605	23.8335	0.00135314	0.000139422	25.0549	0.0014501	0.000191589	25.0552	0.00138593	6.51553e-05		27.0133	0.827331	0.0124101	27.0872	0.824948	0.00894573	27.2401	0.840612	0.0175536	27.7727	0.83049	0.00918539		27.0133	0.00102278	0.000186596	27.0872	0.00107665	0.000170942	27.2401	0.00108653	0.000209254	27.7727	0.000966814
24.2772	0.863232	0.0155962	23.8607	0.865949	0.0204231	25.0859	0.871855	0.0190979	25.0863	0.852174	0.00484867		24.2772	0.00151708	0.000238346	23.8607	0.00135468	0.000139452	25.0859	0.00145102	0.000192009	25.0863	0.00138843	6.56734e-05		27.0504	0.827367	0.0124157	27.1245	0.82498	0.00894973	27.2779	0.840647	0.0175557	27.8121	0.830531	0.00918293		27.0504	0.00102482	0.000185693	27.1245	0.00107882	0.000170251	27.2779	0.00109	0.000209275	27.8121	0.000969779
24.3057	0.863277	0.015599	23.888	0.865987	0.0204196	25.117	0.871895	0.0191	25.1173	0.852218	0.00484857		24.3057	0.00151843	0.000239041	23.888	0.00135625	0.000139487	25.117	0.00145198	0.000192408	25.1173	0.00139096	6.61979e-05		27.0875	0.827403	0.0124209	27.1618	0.825011	0.00895288	27.3156	0.840681	0.0175586	27.8515	0.830572	0.00917979		27.0875	0.00102683	0.000184838	27.1618	0.00108092	0.000169502	27.3156	0.00109352	0.00020931	27.8515	0.000972766
24.3343	0.863322	0.0156016	23.9153	0.866025	0.020416	25.148	0.871935	0.019102	25.1483	0.852263	0.00484843		24.3343	0.00151981	0.000239692	23.9153	0.00135785	0.000139525	25.148	0.00145296	0.000192787	25.1483	0.00139352	6.67248e-05		27.1245	0.82744	0.0124258	27.1991	0.825042	0.00895527	27.3534	0.840715	0.0175618	27.891	0.830612	0.00917665		27.1245	0.00102882	0.000184034	27.1991	0.00108294	0.000168704	27.3534	0.00109707	0.000209364	27.891	0.000975774
24.3628	0.863367	0.0156041	23.9425	0.866063	0.0204124	25.179	0.871975	0.019104	25.1794	0.852307	0.0048483		24.3628	0.00152122	0.000240285	23.9425	0.00135946	0.000139565	25.179	0.00145399	0.000193144	25.1794	0.00139613	6.72405e-05		27.1616	0.827476	0.0124306	27.2364	0.825073	0.00895707	27.3912	0.84075	0.0175652	27.9304	0.830653	0.00917426		27.1616	0.00103079	0.000183291	27.2364	0.00108489	0.000167862	27.3912	0.00110065	0.000209434	27.9304	0.0009788
24.3913	0.863412	0.0156063	23.9698	0.866101	0.0204089	25.2101	0.872016	0.0191059	25.2104	0.852352	0.0048481		24.3913	0.00152265	0.000240831	23.9698	0.00136111	0.000139608	25.2101	0.00145506	0.000193481	25.2104	0.00139879	6.77548e-05		27.1987	0.827513	0.0124353	27.2737	0.825103	0.00895845	27.429	0.840785	0.0175685	27.9698	0.830694	0.009173		27.1987	0.00103275	0.000182613	27.2737	0.00108677	0.000166981	27.429	0.00110427	0.00020952	27.9698	0.000981843
24.4199	0.863457	0.0156084	23.9971	0.866139	0.0204055	25.2411	0.872057	0.0191079	25.2414	0.852398	0.00484785		24.4199	0.00152412	0.000241331	23.9971	0.00136277	0.000139654	25.2411	0.00145616	0.000193794	25.2414	0.00140147	6.82651e-05		27.2358	0.82755	0.0124402	27.311	0.825134	0.00895964	27.4668	0.840821	0.0175716	28.0092	0.830735	0.00917293		27.2358	0.0010347	0.000182005	27.311	0.00108857	0.000166062	27.4668	0.00110791	0.000209621	28.0092	0.000984896
24.4484	0.863503	0.0156103	24.0243	0.866178	0.0204022	25.2721	0.872099	0.01911	25.2725	0.852444	0.00484751		24.4484	0.00152561	0.000241773	24.0243	0.00136446	0.0001397	25.2721	0.0014573	0.000194084	25.2725	0.00140421	6.87606e-05		27.2729	0.827586	0.0124451	27.3483	0.825166	0.00896096	27.5045	0.840858	0.0175745	28.0486	0.830775	0.00917388		27.2729	0.00103665	0.000181467	27.3483	0.0010903	0.000165109	27.5045	0.00111157	0.000209736	28.0486	0.000987957
24.477	0.863548	0.0156119	24.0516	0.866216	0.020399	25.3032	0.872141	0.0191122	25.3035	0.85249	0.00484703		24.477	0.00152713	0.000242169	24.0516	0.00136617	0.000139748	25.3032	0.00145848	0.000194352	25.3035	0.00140699	6.924e-05		27.3099	0.827622	0.01245	27.3856	0.825198	0.00896276	27.5423	0.840896	0.0175773	28.0881	0.830815	0.00917547		27.3099	0.0010386	0.000181005	27.3856	0.00109197	0.000164123	27.5423	0.00111524	0.000209857	28.0881	0.00099102
24.5055	0.863593	0.0156134	24.0789	0.866254	0.0203959	25.3342	0.872184	0.0191143	25.3345	0.852536	0.00484657		24.5055	0.00152868	0.000242519	24.0789	0.0013679	0.000139795	25.3342	0.0014597	0.000194596	25.3345	0.00140981	6.9708e-05		27.347	0.827658	0.0124548	27.4229	0.825231	0.00896533	27.5801	0.840935	0.0175801	28.1275	0.830854	0.00917728		27.347	0.00104055	0.000180622	27.4229	0.00109356	0.000163104	27.5801	0.00111891	0.000209985	28.1275	0.000994077
24.5341	0.863638	0.0156148	24.1061	0.866293	0.020393	25.3652	0.872227	0.0191164	25.3656	0.852582	0.00484621		24.5341	0.00153026	0.000242812	24.1061	0.00136965	0.000139843	25.3652	0.00146096	0.000194818	25.3656	0.00141267	7.01626e-05		27.3841	0.827693	0.0124596	27.4602	0.825265	0.00896886	27.6179	0.840974	0.0175829	28.1669	0.830892	0.00917881		27.3841	0.00104251	0.000180317	27.4602	0.00109509	0.000162049	27.6179	0.00112258	0.000210115	28.1669	0.000997123
24.5626	0.863683	0.0156162	24.1334	0.866331	0.0203904	25.3963	0.872271	0.0191186	25.3966	0.852628	0.00484584		24.5626	0.00153186	0.000243061	24.1334	0.00137142	0.000139891	25.3963	0.00146226	0.000195014	25.3966	0.00141559	7.05849e-05		27.4212	0.827728	0.0124648	27.4976	0.8253	0.00897293	27.6556	0.841015	0.0175858	28.2063	0.83093	0.00917957		27.4212	0.00104448	0.000180095	27.4976	0.00109656	0.000160967	27.6556	0.00112624	0.000210241	28.2063	0.00100015
24.5911	0.863728	0.0156175	24.1607	0.866369	0.020388	25.4273	0.872316	0.0191204	25.4276	0.852673	0.00484569		24.5911	0.00153349	0.000243264	24.1607	0.00137321	0.000139937	25.4273	0.0014636	0.000195185	25.4276	0.00141855	7.09884e-05		27.4582	0.827763	0.0124705	27.5348	0.825336	0.00897726	27.6934	0.841056	0.0175888	28.2457	0.830967	0.00917925		27.4582	0.00104648	0.000179961	27.5348	0.00109797	0.000159859	27.6934	0.00112988	0.00021036	28.2457	0.00100315
24.6197	0.863773	0.015619	24.1879	0.866407	0.0203859	25.4583	0.872362	0.0191221	25.4587	0.852719	0.00484564		24.6197	0.00153514	0.000243412	24.1879	0.00137502	0.000139983	25.4583	0.00146498	0.00019533	25.4587	0.00142155	7.13716e-05		27.4953	0.827799	0.0124769	27.5722	0.825371	0.00898178	27.7312	0.841098	0.0175919	28.2852	0.831004	0.00917764		27.4953	0.00104849	0.000179909	27.5722	0.00109932	0.000158726	27.7312	0.00113349	0.000210466	28.2852	0.00100612
24.6482	0.863817	0.0156207	24.2152	0.866445	0.020384	25.4894	0.872408	0.0191235	25.4897	0.852765	0.00484578		24.6482	0.00153683	0.000243518	24.2152	0.00137685	0.000140027	25.4894	0.0014664	0.000195447	25.4897	0.00142459	7.17265e-05		27.5324	0.827836	0.012484	27.6095	0.825407	0.00898641	27.769	0.841142	0.0175952	28.3246	0.831041	0.00917461		27.5324	0.00105054	0.000179937	27.6095	0.00110062	0.000157568	27.769	0.00113707	0.000210554	28.3246	0.00100904
24.6768	0.863861	0.0156227	24.2424	0.866484	0.0203823	25.5204	0.872454	0.0191245	25.5207	0.85281	0.00484615		24.6768	0.00153853	0.000243581	24.2424	0.00137869	0.000140068	25.5204	0.00146786	0.000195537	25.5207	0.00142768	7.2047e-05		27.5695	0.827874	0.012492	27.6468	0.825443	0.00899113	27.8068	0.841187	0.0175987	28.364	0.831078	0.00917016		27.5695	0.00105261	0.000180046	27.6468	0.00110188	0.000156384	27.8068	0.00114061	0.000210613	28.364	0.0010119
24.7053	0.863905	0.0156252	24.2697	0.866522	0.0203808	25.5514	0.872501	0.0191251	25.5518	0.852855	0.0048468		24.7053	0.00154026	0.000243593	24.2697	0.00138056	0.000140108	25.5514	0.00146936	0.000195596	25.5518	0.00143081	7.23424e-05		27.6066	0.827914	0.012501	27.6841	0.825478	0.00899598	27.8445	0.841233	0.0176024	28.4034	0.831115	0.00916442		27.6066	0.00105472	0.000180232	27.6841	0.0011031	0.000155174	27.8445	0.00114409	0.00021064	28.4034	0.00101471
24.7339	0.863949	0.0156281	24.297	0.86656	0.0203795	25.5825	0.872547	0.0191251	25.5828	0.852901	0.00484775		24.7339	0.00154201	0.000243566	24.297	0.00138243	0.000140145	25.5825	0.0014709	0.000195624	25.5828	0.00143396	7.26117e-05		27.6436	0.827955	0.0125109	27.7214	0.825513	0.00900086	27.8823	0.841282	0.0176063	28.4428	0.831153	0.00915751		27.6436	0.00105686	0.000180491	27.7214	0.00110427	0.000153935	27.8823	0.00114751	0.000210633	28.4428	0.00101744
24.7624	0.863992	0.0156316	24.3242	0.866598	0.0203783	25.6135	0.872594	0.0191244	25.6138	0.852946	0.00484914		24.7624	0.00154379	0.000243498	24.3242	0.00138432	0.000140178	25.6135	0.00147247	0.000195617	25.6138	0.00143717	7.28404e-05		27.6807	0.828	0.0125217	27.7587	0.825547	0.00900578	27.9201	0.841331	0.0176105	28.4823	0.831191	0.00914961		27.6807	0.00105904	0.000180821	27.7587	0.00110542	0.000152666	27.9201	0.00115087	0.000210588	28.4823	0.00102009
24.791	0.864035	0.0156358	24.3515	0.866637	0.0203773	25.6445	0.87264	0.019123	25.6449	0.85299	0.00485099		24.791	0.00154558	0.000243384	24.3515	0.00138623	0.00014021	25.6445	0.00147409	0.000195577	25.6449	0.00144042	7.30385e-05		27.7178	0.828046	0.0125333	27.796	0.825581	0.0090108	27.9579	0.841382	0.017615	28.5217	0.83123	0.00914104		27.7178	0.00106127	0.000181221	27.796	0.00110653	0.000151369	27.9579	0.00115417	0.000210502	28.5217	0.00102266
24.8195	0.864078	0.0156406	24.3788	0.866675	0.0203765	25.6756	0.872686	0.0191211	25.6759	0.853035	0.0048532		24.8195	0.0015474	0.000243234	24.3788	0.00138815	0.000140238	25.6756	0.00147575	0.000195502	25.6759	0.00144369	7.32095e-05		27.7549	0.828094	0.0125453	27.8333	0.825614	0.00901592	27.9956	0.841434	0.0176199	28.5611	0.83127	0.00913225		27.7549	0.00106354	0.000181681	27.8333	0.00110763	0.000150043	27.9956	0.00115739	0.000210371	28.5611	0.00102513
24.8481	0.864121	0.0156461	24.406	0.866713	0.0203757	25.7066	0.872732	0.0191185	25.7069	0.853081	0.00485583		24.8481	0.00154924	0.000243047	24.406	0.00139008	0.000140263	25.7066	0.00147744	0.000195391	25.7069	0.00144699	7.33507e-05		27.7919	0.828144	0.0125579	27.8706	0.825648	0.00902112	28.0334	0.841487	0.0176251	28.6005	0.83131	0.00912383		27.7919	0.00106585	0.000182196	27.8706	0.0011087	0.000148688	28.0334	0.00116053	0.000210193	28.6005	0.00102751
24.8766	0.864163	0.0156523	24.4333	0.866751	0.020375	25.7377	0.872777	0.0191151	25.738	0.853126	0.00485893		24.8766	0.00155109	0.000242818	24.4333	0.00139203	0.000140286	25.7377	0.00147917	0.000195241	25.738	0.00145034	7.34538e-05		27.829	0.828195	0.0125711	27.9079	0.825683	0.0090266	28.0712	0.84154	0.0176306	28.6399	0.831351	0.00911646		27.829	0.00106822	0.000182759	27.9079	0.00110977	0.000147302	28.0712	0.00116359	0.000209963	28.6399	0.00102977
24.9051	0.864205	0.0156592	24.4606	0.866789	0.0203744	25.7687	0.872822	0.0191111	25.769	0.853172	0.00486228		24.9051	0.00155297	0.000242556	24.4606	0.00139398	0.000140304	25.7687	0.00148094	0.000195053	25.769	0.00145371	7.35322e-05		27.8661	0.828246	0.0125849	27.9452	0.825719	0.00903257	28.109	0.841592	0.0176364	28.6794	0.831392	0.00911074		27.8661	0.00107063	0.000183363	27.9452	0.00111084	0.000145882	28.109	0.00116656	0.000209675	28.6794	0.00103192
24.9337	0.864247	0.0156666	24.4878	0.866828	0.0203739	25.7997	0.872866	0.0191067	25.8	0.853218	0.00486586		24.9337	0.00155486	0.000242261	24.4878	0.00139595	0.000140322	25.7997	0.00148275	0.000194825	25.8	0.0014571	7.35869e-05		27.9032	0.828298	0.0125991	27.9825	0.825757	0.00903912	28.1468	0.841645	0.0176424	28.7188	0.831434	0.00910699		27.9032	0.00107309	0.000184001	27.9825	0.00111191	0.000144429	28.1468	0.00116944	0.000209327	28.7188	0.00103394
24.9622	0.86429	0.0156746	24.5151	0.866866	0.0203733	25.8308	0.87291	0.0191017	25.8311	0.853264	0.00486965		24.9622	0.00155677	0.000241927	24.5151	0.00139793	0.000140337	25.8308	0.00148459	0.000194558	25.8311	0.00146052	7.36117e-05		27.9402	0.82835	0.0126134	28.0198	0.825797	0.00904662	28.1845	0.841696	0.0176483	28.7582	0.831477	0.00910537		27.9402	0.00107561	0.000184666	28.0198	0.001113	0.000142938	28.1845	0.00117223	0.000208921	28.7582	0.00103584
24.9908	0.864331	0.0156831	24.5423	0.866904	0.0203727	25.8618	0.872953	0.0190963	25.8621	0.853311	0.00487351		24.9908	0.0015587	0.000241564	24.5423	0.00139992	0.000140348	25.8618	0.00148647	0.000194249	25.8621	0.00146397	7.36115e-05		27.9773	0.828402	0.0126273	28.0571	0.825839	0.00905482	28.2223	0.841748	0.0176542	28.7976	0.831519	0.00910625		27.9773	0.00107818	0.000185348	28.0571	0.00111409	0.000141412	28.2223	0.00117494	0.000208459	28.7976	0.0010376
25.0193	0.864373	0.015692	24.5696	0.866943	0.0203721	25.8928	0.872995	0.0190908	25.8931	0.853359	0.00487737		25.0193	0.00156064	0.000241171	24.5696	0.00140192	0.000140361	25.8928	0.00148839	0.000193896	25.8931	0.00146744	7.3593e-05		28.0144	0.828453	0.0126406	28.0944	0.825884	0.0090637	28.2601	0.841799	0.0176595	28.8371	0.831562	0.00910993		28.0144	0.00108079	0.00018604	28.0944	0.00111521	0.000139853	28.2601	0.00117756	0.000207942	28.8371	0.00103921
25.0479	0.864415	0.0157011	24.5969	0.866981	0.0203713	25.9239	0.873037	0.0190851	25.9242	0.853406	0.00488114		25.0479	0.00156259	0.000240744	24.5969	0.00140393	0.000140371	25.9239	0.00149034	0.000193499	25.9242	0.00147091	7.35581e-05		28.0515	0.828503	0.0126531	28.1318	0.825931	0.00907308	28.2979	0.84185	0.0176644	28.8765	0.831604	0.00911615		28.0515	0.00108346	0.000186733	28.1318	0.00111635	0.000138262	28.2979	0.0011801	0.000207368	28.8765	0.00104069
25.0764	0.864457	0.0157104	24.6241	0.86702	0.0203705	25.9549	0.873078	0.0190792	25.9552	0.853455	0.0048849		25.0764	0.00156456	0.000240291	24.6241	0.00140595	0.000140382	25.9549	0.00149233	0.000193058	25.9552	0.00147441	7.34999e-05		28.0886	0.828553	0.0126646	28.169	0.825979	0.00908299	28.3357	0.841901	0.0176686	28.9159	0.831647	0.0091246		28.0886	0.00108617	0.000187421	28.169	0.00111752	0.00013664	28.3357	0.00118256	0.000206736	28.9159	0.00104203
25.1049	0.864499	0.0157199	24.6514	0.867058	0.0203695	25.9859	0.873119	0.0190732	25.9862	0.853503	0.00488846		25.1049	0.00156654	0.000239812	24.6514	0.00140798	0.000140393	25.9859	0.00149436	0.000192568	25.9862	0.00147792	7.34301e-05		28.1256	0.828601	0.0126749	28.2064	0.826029	0.00909335	28.3734	0.841951	0.0176721	28.9553	0.831689	0.00913468		28.1256	0.00108893	0.000188096	28.2064	0.00111872	0.000134988	28.3734	0.00118494	0.00020605	28.9553	0.00104323
25.1335	0.864541	0.0157293	24.6787	0.867097	0.0203684	26.017	0.873159	0.0190672	26.0173	0.853553	0.00489187		25.1335	0.00156853	0.000239303	24.6787	0.00141002	0.000140404	26.017	0.00149641	0.00019203	26.0173	0.00148144	7.33515e-05		28.1627	0.828647	0.0126838	28.2437	0.826079	0.00910404	28.4112	0.842001	0.0176752	28.9947	0.83173	0.00914584		28.1627	0.00109173	0.000188752	28.2437	0.00111996	0.000133311	28.4112	0.00118724	0.000205306	28.9947	0.00104429
25.162	0.864584	0.0157388	24.7059	0.867135	0.0203672	26.048	0.8732	0.0190611	26.0483	0.853602	0.00489508		25.162	0.00157053	0.000238773	24.7059	0.00141207	0.000140418	26.048	0.00149851	0.000191442	26.0483	0.00148496	7.32638e-05		28.1998	0.828692	0.012691	28.281	0.82613	0.00911489	28.449	0.842051	0.017678	29.0342	0.83177	0.00915771		28.1998	0.00109458	0.000189381	28.281	0.00112125	0.00013161	28.449	0.00118947	0.000204499	29.0342	0.00104521
25.1906	0.864627	0.0157483	24.7332	0.867174	0.0203658	26.079	0.87324	0.019055	26.0794	0.853651	0.00489804		25.1906	0.00157254	0.00023822	24.7332	0.00141412	0.000140434	26.079	0.00150063	0.000190804	26.0794	0.00148848	7.317e-05		28.2369	0.828736	0.0126963	28.3183	0.82618	0.00912539	28.4868	0.8421	0.0176805	29.0736	0.831809	0.00916984		28.2369	0.00109747	0.000189974	28.3183	0.00112259	0.000129891	28.4868	0.00119163	0.000203646	29.0736	0.00104601
25.2191	0.86467	0.0157577	24.7605	0.867213	0.0203644	26.1101	0.87328	0.0190489	26.1104	0.853701	0.0049007		25.2191	0.00157455	0.000237642	24.7605	0.00141618	0.000140451	26.1101	0.00150279	0.000190114	26.1104	0.00149201	7.30765e-05		28.2739	0.828778	0.0126999	28.3556	0.82623	0.00913525	28.5245	0.842149	0.017683	29.113	0.831847	0.00918186		28.2739	0.0011004	0.000190524	28.3556	0.00112397	0.000128163	28.5245	0.00119372	0.000202746	29.113	0.00104668
25.2477	0.864713	0.0157672	24.7877	0.867251	0.0203628	26.1411	0.87332	0.0190428	26.1414	0.853751	0.00490305		25.2477	0.00157657	0.000237047	24.7877	0.00141826	0.000140475	26.1411	0.00150497	0.000189371	26.1414	0.00149552	7.29854e-05		28.311	0.82882	0.012702	28.3929	0.82628	0.00914421	28.5623	0.842197	0.0176854	29.1524	0.831883	0.00919344		28.311	0.00110336	0.000191029	28.3929	0.0011254	0.000126434	28.5623	0.00119575	0.000201802	29.1524	0.00104723
25.2762	0.864757	0.0157767	24.815	0.867289	0.0203611	26.1721	0.873361	0.0190368	26.1725	0.853801	0.00490508		25.2762	0.0015786	0.000236433	24.815	0.00142034	0.000140502	26.1721	0.0015072	0.000188576	26.1725	0.00149904	7.28976e-05		28.3481	0.82886	0.0127029	28.4302	0.826329	0.00915218	28.6001	0.842245	0.0176879	29.1918	0.831918	0.00920421		28.3481	0.00110635	0.000191485	28.4302	0.00112689	0.000124708	28.6001	0.00119771	0.000200818	29.1918	0.00104767
25.3048	0.8648	0.0157862	24.8422	0.867328	0.0203594	26.2032	0.873402	0.0190308	26.2035	0.853851	0.00490682		25.3048	0.00158063	0.000235799	24.8422	0.00142243	0.000140533	26.2032	0.00150944	0.000187725	26.2035	0.00150255	7.28185e-05		28.3852	0.8289	0.0127029	28.4675	0.826377	0.0091593	28.6379	0.842292	0.0176907	29.2312	0.831953	0.00921384		28.3852	0.00110937	0.000191888	28.4675	0.00112843	0.000122995	28.6379	0.00119962	0.000199798	29.2312	0.00104799
25.3333	0.864844	0.0157958	24.8695	0.867366	0.0203576	26.2342	0.873443	0.0190248	26.2345	0.853901	0.00490835		25.3333	0.00158267	0.000235151	24.8695	0.00142453	0.000140571	26.2342	0.00151172	0.00018682	26.2345	0.00150604	7.27508e-05		28.4223	0.82894	0.0127023	28.5048	0.826425	0.00916573	28.6757	0.842339	0.017694	29.2707	0.831987	0.00922216		28.4223	0.00111241	0.000192236	28.5048	0.00113004	0.000121306	28.6757	0.00120148	0.000198741	29.2707	0.0010482
25.3619	0.864888	0.0158055	24.8968	0.867404	0.0203558	26.2653	0.873485	0.0190189	26.2656	0.853952	0.00490972		25.3619	0.0015847	0.00023449	24.8968	0.00142663	0.000140614	26.2653	0.00151403	0.000185859	26.2656	0.00150953	7.26969e-05		28.4593	0.828978	0.0127012	28.5421	0.826472	0.00917145	28.7134	0.842386	0.0176981	29.3101	0.832021	0.00922907		28.4593	0.00111548	0.000192524	28.5421	0.00113171	0.000119647	28.7134	0.00120328	0.000197651	29.3101	0.00104833
25.3904	0.864933	0.0158153	24.924	0.867442	0.020354	26.2963	0.873527	0.0190132	26.2966	0.854002	0.00491093		25.3904	0.00158674	0.000233813	24.924	0.00142875	0.000140664	26.2963	0.00151636	0.000184844	26.2966	0.001513	7.2659e-05		28.4964	0.829017	0.0126999	28.5794	0.826519	0.0091761	28.7512	0.842432	0.0177029	29.3495	0.832056	0.00923479		28.4964	0.00111856	0.000192751	28.5794	0.00113345	0.000118035	28.7512	0.00120503	0.000196531	29.3495	0.00104836
25.4189	0.864977	0.0158251	24.9513	0.86748	0.0203523	26.3273	0.87357	0.0190078	26.3276	0.854052	0.00491199		25.4189	0.00158877	0.000233125	24.9513	0.00143087	0.000140723	26.3273	0.00151873	0.000183773	26.3276	0.00151645	7.26401e-05		28.5335	0.829055	0.0126988	28.6167	0.826565	0.0091794	28.789	0.842479	0.0177085	29.3889	0.83209	0.00923962		28.5335	0.00112164	0.000192906	28.6167	0.00113525	0.000116481	28.789	0.00120673	0.000195386	29.3889	0.00104831
25.4475	0.865021	0.015835	24.9786	0.867518	0.0203506	26.3584	0.873614	0.0190027	26.3587	0.854103	0.004913		25.4475	0.00159081	0.000232428	24.9786	0.001433	0.000140787	26.3584	0.00152111	0.000182646	26.3587	0.00151988	7.26407e-05		28.5706	0.829092	0.0126981	28.654	0.826611	0.00918111	28.8268	0.842524	0.0177148	29.4283	0.832124	0.00924409		28.5706	0.00112473	0.000192999	28.654	0.00113712	0.000114995	28.8268	0.00120839	0.000194222	29.4283	0.0010482
25.476	0.865066	0.0158448	25.0058	0.867556	0.0203491	26.3894	0.873658	0.0189979	26.3897	0.854153	0.00491386		25.476	0.00159284	0.00023172	25.0058	0.00143513	0.000140862	26.3894	0.00152353	0.000181464	26.3897	0.00152329	7.26636e-05		28.6076	0.82913	0.0126978	28.6913	0.826655	0.00918115	28.8645	0.84257	0.0177216	29.4678	0.832159	0.00924883		28.6076	0.00112781	0.00019303	28.6913	0.00113906	0.000113589	28.8645	0.00121	0.000193041	29.4678	0.00104801
25.5046	0.86511	0.0158546	25.0331	0.867594	0.0203478	26.4204	0.873703	0.0189935	26.4207	0.854203	0.00491468		25.5046	0.00159486	0.000231005	25.0331	0.00143728	0.000140946	26.4204	0.00152597	0.000180227	26.4207	0.00152667	7.27108e-05		28.6447	0.829167	0.012698	28.7286	0.8267	0.00917972	28.9023	0.842614	0.0177288	29.5072	0.832194	0.00925437		28.6447	0.00113089	0.000193002	28.7286	0.00114106	0.000112275	28.9023	0.00121157	0.000191846	29.5072	0.00104778
25.5331	0.865154	0.0158643	25.0604	0.867631	0.0203467	26.4515	0.873749	0.0189893	26.4518	0.854253	0.00491553		25.5331	0.00159689	0.000230283	25.0604	0.00143942	0.000141039	26.4515	0.00152844	0.000178939	26.4518	0.00153004	7.27826e-05		28.6818	0.829205	0.0126985	28.766	0.826744	0.00917703	28.9401	0.842658	0.0177363	29.5466	0.83223	0.00926124		28.6818	0.00113394	0.000192915	28.766	0.00114312	0.000111063	28.9401	0.0012131	0.000190639	29.5466	0.00104751
25.5617	0.865198	0.0158738	25.0876	0.867669	0.0203457	26.4825	0.873795	0.0189854	26.4828	0.854303	0.00491649		25.5617	0.0015989	0.000229554	25.0876	0.00144158	0.000141145	26.4825	0.00153093	0.000177598	26.4828	0.00153338	7.2881e-05		28.7189	0.829243	0.0126992	28.8032	0.826788	0.00917316	28.9779	0.842702	0.0177441	29.586	0.832266	0.0092698		28.7189	0.00113698	0.000192769	28.8032	0.00114525	0.000109963	28.9779	0.00121459	0.000189426	29.586	0.0010472
25.5902	0.865242	0.0158831	25.1149	0.867707	0.020345	26.5135	0.873842	0.018982	26.5138	0.854352	0.00491757		25.5902	0.00160092	0.000228821	25.1149	0.00144374	0.00014126	26.5135	0.00153345	0.000176208	26.5138	0.00153669	7.30063e-05		28.756	0.829281	0.0127002	28.8406	0.826832	0.0091683	29.0157	0.842744	0.0177523	29.6255	0.832304	0.00928017		28.756	0.00113999	0.000192568	28.8406	0.00114745	0.000108985	29.0157	0.00121604	0.000188203	29.6255	0.00104687
25.6187	0.865286	0.0158922	25.1422	0.867744	0.0203446	26.5446	0.873889	0.0189788	26.5449	0.854402	0.00491897		25.6187	0.00160292	0.000228085	25.1422	0.00144591	0.000141386	26.5446	0.001536	0.000174769	26.5449	0.00153997	7.31594e-05		28.793	0.829319	0.0127015	28.8779	0.826876	0.00916282	29.0534	0.842786	0.0177606	29.6649	0.832343	0.00929215		28.793	0.00114296	0.000192307	28.8779	0.0011497	0.000108141	29.0534	0.00121746	0.00018698	29.6649	0.00104654
25.6473	0.865329	0.015901	25.1694	0.867781	0.0203445	26.5756	0.873936	0.0189758	26.5759	0.854451	0.00492068		25.6473	0.00160491	0.000227345	25.1694	0.00144809	0.000141527	26.5756	0.00153856	0.000173285	26.5759	0.00154323	7.33397e-05		28.8301	0.829357	0.0127025	28.9152	0.82692	0.00915711	29.0912	0.842828	0.0177693	29.7043	0.832382	0.00930563		28.8301	0.00114588	0.000191994	28.9152	0.00115201	0.00010743	29.0912	0.00121883	0.00018576	29.7043	0.00104621
25.6758	0.865373	0.0159096	25.1967	0.867818	0.0203446	26.6066	0.873984	0.0189732	26.6069	0.8545	0.00492272		25.6758	0.0016069	0.000226603	25.1967	0.00145027	0.000141679	26.6066	0.00154115	0.000171757	26.6069	0.00154645	7.35475e-05		28.8672	0.829396	0.0127031	28.9525	0.826965	0.00915154	29.129	0.84287	0.0177783	29.7437	0.832422	0.00932048		28.8672	0.00114876	0.000191636	28.9525	0.00115437	0.000106855	29.129	0.00122018	0.000184545	29.7437	0.00104589
25.7044	0.865417	0.0159178	25.2239	0.867855	0.020345	26.6377	0.874032	0.0189708	26.638	0.854549	0.00492514		25.7044	0.00160888	0.000225861	25.2239	0.00145245	0.000141844	26.6377	0.00154377	0.000170188	26.638	0.00154964	7.37819e-05		28.9043	0.829434	0.0127031	28.9898	0.827011	0.00914638	29.1668	0.842911	0.0177876	29.7831	0.832462	0.00933643		28.9043	0.00115158	0.000191235	28.9898	0.00115677	0.00010642	29.1668	0.00122149	0.000183337	29.7831	0.00104562
25.7329	0.86546	0.0159258	25.2512	0.867892	0.0203458	26.6687	0.874081	0.0189684	26.669	0.854598	0.00492793		25.7329	0.00161085	0.000225119	25.2512	0.00145465	0.000142023	26.6687	0.00154641	0.000168581	26.669	0.0015528	7.40424e-05		28.9413	0.829472	0.0127022	29.0271	0.827057	0.00914188	29.2046	0.842953	0.0177973	29.8226	0.832503	0.0093528		28.9413	0.00115435	0.000190797	29.0271	0.00115923	0.000106123	29.2046	0.00122276	0.00018214	29.8226	0.00104538
25.7615	0.865504	0.0159335	25.2785	0.867929	0.0203467	26.6997	0.87413	0.0189663	26.7	0.854646	0.00493112		25.7615	0.00161281	0.000224377	25.2785	0.00145684	0.000142215	26.6997	0.00154907	0.000166939	26.7	0.00155594	7.43295e-05		28.9784	0.829509	0.0127004	29.0644	0.827104	0.00913829	29.2423	0.842996	0.0178074	29.862	0.832544	0.00936883		28.9784	0.00115704	0.000190323	29.0644	0.00116172	0.000105964	29.2423	0.00122401	0.000180954	29.862	0.0010452
25.79	0.865547	0.0159409	25.3057	0.867966	0.0203479	26.7308	0.874178	0.0189644	26.7311	0.854694	0.00493463		25.79	0.00161476	0.000223637	25.3057	0.00145904	0.00014242	26.7308	0.00155176	0.000165264	26.7311	0.00155903	7.46386e-05		29.0155	0.829547	0.0126976	29.1017	0.827152	0.00913581	29.2801	0.843039	0.0178176	29.9014	0.832585	0.00938383		29.0155	0.00115967	0.000189815	29.1017	0.00116425	0.000105939	29.2801	0.00122522	0.000179782	29.9014	0.00104508
25.8186	0.865591	0.0159482	25.333	0.868003	0.0203492	26.7618	0.874227	0.0189626	26.7621	0.854742	0.00493848		25.8186	0.0016167	0.000222897	25.333	0.00146125	0.000142641	26.7618	0.00155447	0.000163559	26.7621	0.00156209	7.49719e-05		29.0526	0.829584	0.0126938	29.139	0.8272	0.00913447	29.3179	0.843083	0.017828	29.9408	0.832626	0.0093973		29.0526	0.00116221	0.000189273	29.139	0.00116682	0.000106046	29.3179	0.0012264	0.000178624	29.9408	0.00104504
25.8471	0.865634	0.0159551	25.3603	0.86804	0.0203507	26.7928	0.874276	0.0189609	26.7931	0.85479	0.00494264		25.8471	0.00161863	0.00022216	25.3603	0.00146345	0.000142873	26.7928	0.0015572	0.00016183	26.7931	0.00156512	7.53279e-05		29.0897	0.82962	0.0126892	29.1763	0.827247	0.00913412	29.3557	0.843127	0.0178384	29.9802	0.832667	0.00940894		29.0897	0.00116466	0.000188701	29.1763	0.00116942	0.000106277	29.3557	0.00122755	0.000177485	29.9802	0.00104508
25.8757	0.865677	0.0159619	25.3875	0.868077	0.0203522	26.8239	0.874325	0.0189594	26.8242	0.854838	0.00494709		25.8757	0.00162055	0.000221426	25.3875	0.00146567	0.000143121	26.8239	0.00155996	0.000160078	26.8242	0.00156812	7.57057e-05		29.1267	0.829656	0.0126841	29.2136	0.827295	0.00913445	29.3934	0.843173	0.0178488	30.0197	0.832708	0.00941864		29.1267	0.00116704	0.000188108	29.2136	0.00117205	0.000106622	29.3934	0.00122867	0.000176369	30.0197	0.00104522
25.9042	0.865721	0.0159684	25.4148	0.868115	0.0203538	26.8549	0.874374	0.018958	26.8552	0.854885	0.00495168		25.9042	0.00162246	0.000220696	25.4148	0.00146789	0.000143383	26.8549	0.00156274	0.00015831	26.8552	0.00157107	7.61006e-05		29.1638	0.829691	0.0126787	29.2509	0.827341	0.00913543	29.4312	0.843219	0.0178589	30.0591	0.83275	0.00942634		29.1638	0.00116932	0.000187495	29.2509	0.00117469	0.00010707	29.4312	0.00122977	0.000175276	30.0591	0.00104545
25.9327	0.865765	0.0159747	25.442	0.868152	0.0203554	26.8859	0.874423	0.0189568	26.8862	0.854932	0.00495636		25.9327	0.00162436	0.000219968	25.442	0.00147011	0.000143657	26.8859	0.00156554	0.000156527	26.8862	0.001574	7.65154e-05		29.2009	0.829727	0.0126735	29.2882	0.827386	0.00913686	29.469	0.843265	0.0178686	30.0985	0.832792	0.00943196		29.2009	0.00117151	0.000186867	29.2882	0.00117735	0.000107614	29.469	0.00123083	0.000174207	30.0985	0.00104579
25.9613	0.865809	0.0159807	25.4693	0.86819	0.0203571	26.917	0.874472	0.0189557	26.9173	0.85498	0.00496105		25.9613	0.00162624	0.000219245	25.4693	0.00147233	0.000143947	26.917	0.00156835	0.000154734	26.9173	0.00157689	7.69496e-05		29.238	0.829762	0.0126687	29.3255	0.827429	0.00913855	29.5068	0.843312	0.0178779	30.1379	0.832835	0.00943544		29.238	0.00117361	0.000186224	29.3255	0.00118003	0.000108242	29.5068	0.00123188	0.000173165	30.1379	0.00104625
25.9898	0.865853	0.0159864	25.4966	0.868228	0.0203586	26.948	0.874521	0.0189549	26.9483	0.855026	0.00496556		25.9898	0.00162812	0.000218526	25.4966	0.00147456	0.000144249	26.948	0.00157119	0.000152935	26.9483	0.00157975	7.73966e-05		29.2751	0.829798	0.0126647	29.3628	0.82747	0.00914026	29.5446	0.84336	0.017887	30.1773	0.83288	0.00943705		29.2751	0.00117561	0.000185566	29.3628	0.0011827	0.000108941	29.5446	0.0012329	0.000172151	30.1773	0.00104683
26.0184	0.865898	0.0159917	25.5238	0.868266	0.0203602	26.979	0.87457	0.0189542	26.9793	0.855073	0.00496981		26.0184	0.00162999	0.00021781	25.5238	0.00147678	0.000144563	26.979	0.00157405	0.000151132	26.9793	0.00158256	7.78582e-05		29.3121	0.829834	0.0126617	29.4002	0.82751	0.00914204	29.5823	0.843407	0.0178958	30.2168	0.832925	0.00943736		29.3121	0.00117751	0.000184891	29.4002	0.00118537	0.000109697	29.5823	0.00123389	0.000171167	30.2168	0.00104754
26.0469	0.865944	0.0159967	25.5511	0.868304	0.0203617	27.0101	0.874619	0.0189537	27.0104	0.855119	0.00497373		26.0469	0.00163184	0.000217098	25.5511	0.00147902	0.000144891	27.0101	0.00157693	0.000149332	27.0104	0.00158536	7.83348e-05		29.3492	0.829872	0.0126599	29.4374	0.827547	0.00914415	29.6201	0.843455	0.0179044	30.2562	0.832972	0.00943684		29.3492	0.00117931	0.000184203	29.4374	0.00118804	0.000110505	29.6201	0.00123486	0.000170212	30.2562	0.00104839
26.0755	0.86599	0.0160012	25.5784	0.868343	0.0203631	27.0411	0.874669	0.0189532	27.0414	0.855165	0.00497716		26.0755	0.00163369	0.000216391	25.5784	0.00148125	0.000145231	27.0411	0.00157982	0.000147534	27.0414	0.00158811	7.88263e-05		29.3863	0.82991	0.0126593	29.4748	0.827584	0.00914674	29.6579	0.843503	0.0179129	30.2956	0.83302	0.00943574		29.3863	0.00118102	0.000183507	29.4748	0.00119069	0.000111347	29.6579	0.00123581	0.00016929	30.2956	0.00104938
26.104	0.866036	0.0160055	25.6056	0.868382	0.0203644	27.0722	0.874719	0.0189527	27.0724	0.855211	0.00498003		26.104	0.00163553	0.000215687	25.6056	0.00148348	0.000145583	27.0722	0.00158273	0.000145746	27.0724	0.00159083	7.93225e-05		29.4234	0.82995	0.01266	29.5121	0.827619	0.00914985	29.6957	0.843552	0.0179212	30.335	0.833069	0.00943419		29.4234	0.00118264	0.000182804	29.5121	0.00119333	0.000112214	29.6957	0.00123674	0.000168404	30.335	0.0010505
26.1325	0.866084	0.0160094	25.6329	0.868421	0.0203656	27.1032	0.874769	0.018952	27.1035	0.855257	0.00498232		26.1325	0.00163735	0.000214989	25.6329	0.00148572	0.000145947	27.1032	0.00158566	0.000143968	27.1035	0.00159352	7.98317e-05		29.4604	0.82999	0.0126617	29.5494	0.827654	0.00915338	29.7334	0.8436	0.0179294	30.3744	0.833119	0.00943225		29.4604	0.00118416	0.000182096	29.5494	0.00119594	0.000113096	29.7334	0.00123766	0.000167551	30.3744	0.00105177
26.1611	0.866131	0.016013	25.6602	0.868461	0.0203667	27.1342	0.874819	0.0189512	27.1345	0.855304	0.00498409		26.1611	0.00163917	0.000214294	25.6602	0.00148795	0.000146323	27.1342	0.00158859	0.000142203	27.1345	0.00159619	8.03526e-05		29.4975	0.830032	0.0126647	29.5867	0.827689	0.00915734	29.7712	0.843649	0.0179375	30.4139	0.833171	0.00942996		29.4975	0.00118561	0.000181384	29.5867	0.00119852	0.000113983	29.7712	0.00123855	0.000166735	30.4139	0.00105318
26.1896	0.866179	0.0160163	25.6874	0.868501	0.0203677	27.1653	0.87487	0.0189501	27.1655	0.855351	0.00498535		26.1896	0.00164098	0.000213603	25.6874	0.00149019	0.000146709	27.1653	0.00159154	0.000140457	27.1655	0.00159882	8.08802e-05		29.5346	0.830074	0.0126687	29.624	0.827725	0.00916177	29.809	0.843698	0.0179451	30.4533	0.833223	0.00942756		29.5346	0.00118696	0.000180666	29.624	0.00120108	0.000114865	29.809	0.00123943	0.000165955	30.4533	0.00105474
26.2182	0.866227	0.0160195	25.7147	0.868541	0.0203687	27.1963	0.874921	0.0189488	27.1966	0.855398	0.00498625		26.2182	0.00164279	0.000212916	25.7147	0.00149242	0.000147106	27.1963	0.0015945	0.000138731	27.1966	0.00160143	8.14136e-05		29.5717	0.830117	0.0126738	29.6613	0.827762	0.00916672	29.8468	0.843747	0.0179523	30.4927	0.833276	0.00942516		29.5717	0.00118824	0.00017994	29.6613	0.00120359	0.000115727	29.8468	0.00124029	0.000165212	30.4927	0.00105644
26.2467	0.866275	0.0160225	25.7419	0.868581	0.0203696	27.2273	0.874972	0.0189471	27.2276	0.855446	0.00498686		26.2467	0.00164458	0.000212233	25.7419	0.00149466	0.000147513	27.2273	0.00159747	0.000137028	27.2276	0.00160402	8.19566e-05		29.6088	0.830161	0.0126798	29.6986	0.827801	0.00917244	29.8846	0.843796	0.0179589	30.5321	0.83333	0.00942296		29.6088	0.00118944	0.00017921	29.6986	0.00120607	0.000116567	29.8846	0.00124113	0.000164507	30.5321	0.00105829
26.2753	0.866324	0.0160254	25.7692	0.868621	0.0203706	27.2584	0.875024	0.018945	27.2586	0.855495	0.00498728		26.2753	0.00164637	0.000211552	25.7692	0.00149689	0.00014793	27.2584	0.00160045	0.00013535	27.2586	0.00160658	8.25094e-05		29.6458	0.830205	0.0126865	29.7359	0.827842	0.00917921	29.9223	0.843846	0.0179646	30.5715	0.833384	0.00942108		29.6458	0.00119058	0.00017848	29.7359	0.00120851	0.000117378	29.9223	0.00124197	0.00016384	30.5715	0.00106028
26.3038	0.866372	0.0160282	25.7965	0.868661	0.0203716	27.2894	0.875077	0.0189424	27.2897	0.855544	0.00498768		26.3038	0.00164816	0.000210875	25.7965	0.00149912	0.000148358	27.2894	0.00160344	0.000133698	27.2897	0.00160912	8.30627e-05		29.6829	0.830249	0.0126934	29.7732	0.827884	0.00918706	29.9601	0.843896	0.0179696	30.611	0.833439	0.00941952		29.6829	0.00119166	0.000177747	29.7732	0.0012109	0.000118157	29.9601	0.00124278	0.000163211	30.611	0.00106242
26.3324	0.866421	0.0160309	25.8238	0.868702	0.0203727	27.3204	0.87513	0.0189395	27.3207	0.855594	0.00498814		26.3324	0.00164993	0.000210199	25.8238	0.00150135	0.000148795	27.3204	0.00160644	0.000132074	27.3207	0.00161165	8.36245e-05		29.72	0.830293	0.0127003	29.8105	0.827929	0.00919589	29.9979	0.843946	0.0179737	30.6504	0.833494	0.00941837		29.72	0.00119269	0.000177017	29.8105	0.00121325	0.000118898	29.9979	0.00124358	0.000162619	30.6504	0.00106469
26.3609	0.86647	0.0160336	25.851	0.868743	0.0203738	27.3515	0.875184	0.0189361	27.3517	0.855645	0.00498868		26.3609	0.00165171	0.000209525	25.851	0.00150358	0.000149241	27.3515	0.00160944	0.000130481	27.3517	0.00161416	8.41948e-05		29.7571	0.830337	0.012707	29.8478	0.827975	0.00920543	30.0357	0.843997	0.017977	30.6898	0.833548	0.00941745		29.7571	0.00119367	0.000176284	29.8478	0.00121556	0.000119597	30.0357	0.00124437	0.000162066	30.6898	0.0010671
26.3895	0.866518	0.0160363	25.8783	0.868783	0.020375	27.3825	0.875239	0.0189323	27.3828	0.855695	0.00498943		26.3895	0.00165347	0.000208852	25.8783	0.00150581	0.000149697	27.3825	0.00161246	0.000128917	27.3828	0.00161666	8.47708e-05		29.7941	0.830381	0.0127136	29.8851	0.828022	0.0092154	30.0734	0.844049	0.0179796	30.7292	0.833601	0.00941646		29.7941	0.00119461	0.000175551	29.8851	0.00121782	0.000120251	30.0734	0.00124515	0.000161548	30.7292	0.00106965
26.418	0.866567	0.0160391	25.9055	0.868824	0.0203763	27.4135	0.875294	0.0189282	27.4138	0.855747	0.00499042		26.418	0.00165524	0.000208181	25.9055	0.00150803	0.000150162	27.4135	0.00161547	0.000127383	27.4138	0.00161915	8.53501e-05		29.8312	0.830425	0.0127203	29.9224	0.828068	0.00922558	30.1112	0.844101	0.0179816	30.7686	0.833652	0.00941503		29.8312	0.00119552	0.000174809	29.9224	0.00122004	0.000120854	30.1112	0.00124591	0.000161066	30.7686	0.00107231
26.4465	0.866615	0.016042	25.9328	0.868865	0.0203777	27.4446	0.87535	0.0189238	27.4448	0.855798	0.00499164		26.4465	0.001657	0.000207509	25.9328	0.00151025	0.000150637	27.4446	0.0016185	0.000125881	27.4448	0.00162164	8.59381e-05		29.8683	0.830469	0.0127272	29.9597	0.828115	0.00923557	30.149	0.844154	0.0179831	30.8081	0.833702	0.00941275		29.8683	0.0011964	0.000174066	29.9597	0.00122221	0.000121401	30.149	0.00124667	0.000160617	30.8081	0.00107508
26.4751	0.866663	0.016045	25.9601	0.868906	0.0203791	27.4756	0.875406	0.0189193	27.4759	0.85585	0.00499314		26.4751	0.00165876	0.000206838	25.9601	0.00151247	0.000151122	27.4756	0.00162153	0.00012441	27.4759	0.00162413	8.65345e-05		29.9054	0.830513	0.0127347	29.997	0.828161	0.00924497	30.1868	0.844206	0.0179843	30.8475	0.833751	0.00940924		29.9054	0.00119727	0.000173321	29.997	0.00122435	0.000121895	30.1868	0.00124742	0.0001602	30.8475	0.00107797
26.5036	0.866712	0.0160482	25.9873	0.868948	0.0203806	27.5066	0.875463	0.0189149	27.5069	0.855902	0.00499503		26.5036	0.00166051	0.000206167	25.9873	0.00151468	0.000151615	27.5066	0.00162457	0.000122968	27.5069	0.00162661	8.71359e-05		29.9425	0.830558	0.0127428	30.0343	0.828207	0.00925381	30.2246	0.844258	0.0179852	30.8869	0.833798	0.00940422		29.9425	0.00119813	0.000172574	30.0343	0.00122645	0.000122338	30.2246	0.00124817	0.000159812	30.8869	0.00108094
26.5322	0.86676	0.0160515	26.0146	0.868989	0.0203823	27.5377	0.87552	0.0189106	27.538	0.855954	0.00499738		26.5322	0.00166227	0.000205494	26.0146	0.00151689	0.000152118	27.5377	0.00162761	0.000121555	27.538	0.0016291	8.7744e-05		29.9795	0.830604	0.0127516	30.0717	0.828253	0.00926203	30.2623	0.84431	0.0179858	30.9263	0.833845	0.00939772		29.9795	0.00119899	0.000171824	30.0717	0.00122851	0.00012273	30.2623	0.0012489	0.000159447	30.9263	0.00108401
26.5607	0.866808	0.016055	26.0419	0.86903	0.0203841	27.5687	0.875578	0.0189064	27.569	0.856006	0.00500016		26.5607	0.00166402	0.00020482	26.0419	0.0015191	0.000152631	27.5687	0.00163065	0.000120173	27.569	0.0016316	8.8361e-05		30.0166	0.83065	0.012761	30.109	0.828298	0.00926959	30.3001	0.844361	0.0179863	30.9657	0.833891	0.00938993		30.0166	0.00119986	0.00017107	30.109	0.00123055	0.000123072	30.3001	0.00124964	0.000159106	30.9657	0.00108716
26.5893	0.866856	0.0160588	26.0691	0.869072	0.0203859	27.5997	0.875636	0.0189025	27.6	0.856059	0.00500339		26.5893	0.00166578	0.000204144	26.0691	0.0015213	0.000153152	27.5997	0.0016337	0.000118819	27.6	0.00163412	8.89845e-05		30.0537	0.830697	0.0127711	30.1463	0.828344	0.00927647	30.3379	0.84441	0.0179863	31.0052	0.833936	0.00938122		30.0537	0.00120074	0.000170312	30.1463	0.00123256	0.000123364	30.3379	0.00125039	0.000158785	31.0052	0.00109039
26.6178	0.866904	0.0160628	26.0964	0.869113	0.0203878	27.6308	0.875694	0.018899	27.6311	0.856112	0.0050072		26.6178	0.00166754	0.000203465	26.0964	0.0015235	0.000153685	27.6308	0.00163675	0.000117486	27.6311	0.00163664	8.96132e-05		30.0908	0.830745	0.012782	30.1836	0.828389	0.00928248	30.3757	0.84446	0.0179862	31.0446	0.833981	0.00937212		30.0908	0.00120164	0.000169546	30.1836	0.00123454	0.000123608	30.3757	0.00125114	0.000158479	31.0446	0.00109368
26.6464	0.866952	0.016067	26.1237	0.869155	0.0203898	27.6618	0.875751	0.018896	27.6621	0.856165	0.0050114		26.6464	0.0016693	0.000202783	26.1237	0.0015257	0.000154226	27.6618	0.0016398	0.000116179	27.6621	0.00163918	9.02486e-05		30.1278	0.830795	0.0127938	30.2209	0.828434	0.0092876	30.4135	0.844508	0.0179861	31.084	0.834025	0.00936308		30.1278	0.00120257	0.000168778	30.2209	0.0012365	0.0001238	30.4135	0.00125191	0.000158186	31.084	0.00109702
26.6749	0.867	0.0160715	26.1509	0.869197	0.0203918	27.6928	0.875809	0.0188934	27.6931	0.856218	0.0050159		26.6749	0.00167106	0.000202098	26.1509	0.00152789	0.000154777	27.6928	0.00164286	0.000114897	27.6931	0.00164174	9.08894e-05		30.1649	0.830845	0.0128064	30.2582	0.82848	0.00929189	30.4512	0.844555	0.017986	31.1234	0.834068	0.00935461		30.1649	0.00120354	0.00016801	30.2582	0.00123844	0.000123944	30.4512	0.00125269	0.000157904	31.1234	0.00110042
26.7034	0.867048	0.0160761	26.1782	0.869238	0.0203939	27.7239	0.875866	0.0188915	27.7242	0.856272	0.00502067		26.7034	0.00167283	0.000201409	26.1782	0.00153008	0.000155341	27.7239	0.00164592	0.000113633	27.7242	0.00164432	9.15343e-05		30.202	0.830897	0.0128195	30.2955	0.828526	0.00929523	30.489	0.844602	0.0179862	31.1628	0.834109	0.00934696		30.202	0.00120456	0.000167244	30.2955	0.00124036	0.000124045	30.489	0.0012535	0.000157629	31.1628	0.00110386
26.732	0.867096	0.0160809	26.2054	0.86928	0.020396	27.7549	0.875923	0.0188902	27.7552	0.856326	0.00502556		26.732	0.0016746	0.000200717	26.2054	0.00153226	0.000155912	27.7549	0.00164898	0.000112384	27.7552	0.00164693	9.21814e-05		30.2391	0.830949	0.0128331	30.3328	0.828572	0.00929759	30.5268	0.844647	0.0179866	31.2023	0.834148	0.00934018		30.2391	0.00120562	0.000166479	30.3328	0.00124227	0.000124106	30.5268	0.00125433	0.00015736	31.2023	0.00110734
26.7605	0.867144	0.0160858	26.2327	0.869322	0.0203982	27.7859	0.87598	0.0188893	27.7862	0.85638	0.00503049		26.7605	0.00167638	0.000200021	26.2327	0.00153444	0.000156494	27.7859	0.00165203	0.000111155	27.7862	0.00164956	9.28318e-05		30.2762	0.831003	0.012847	30.3701	0.828618	0.00929892	30.5646	0.844692	0.0179873	31.2417	0.834186	0.00933413		30.2762	0.00120675	0.000165719	30.3701	0.00124418	0.000124131	30.5646	0.00125519	0.000157094	31.2417	0.00111085
26.7891	0.867193	0.0160908	26.26	0.869365	0.0204005	27.817	0.876036	0.0188891	27.8173	0.856433	0.00503541		26.7891	0.00167817	0.000199322	26.26	0.00153662	0.000157089	27.817	0.00165509	0.000109944	27.8173	0.00165223	9.348e-05		30.3132	0.831057	0.0128612	30.4074	0.828664	0.00929918	30.6023	0.844735	0.0179883	31.2811	0.834223	0.00932841		30.3132	0.00120793	0.000164966	30.4074	0.00124608	0.000124123	30.6023	0.00125609	0.000156831	31.2811	0.00111438
26.8176	0.867241	0.0160959	26.2872	0.869407	0.0204028	27.848	0.876092	0.0188892	27.8483	0.856487	0.00504016		26.8176	0.00167996	0.00019862	26.2872	0.0015388	0.000157691	27.848	0.00165815	0.000108734	27.8483	0.00165492	9.41293e-05		30.3503	0.831112	0.0128755	30.4447	0.82871	0.00929839	30.6401	0.844779	0.0179898	31.3205	0.834258	0.00932263		30.3503	0.00120919	0.000164222	30.4447	0.00124799	0.000124083	30.6401	0.00125704	0.000156573	31.3205	0.00111793
26.8462	0.867289	0.0161011	26.3145	0.869449	0.0204052	27.879	0.876147	0.0188897	27.8793	0.856541	0.00504468		26.8462	0.00168176	0.000197916	26.3145	0.00154097	0.000158306	27.879	0.00166121	0.000107538	27.8793	0.00165764	9.47752e-05		30.3874	0.831168	0.01289	30.482	0.828756	0.00929666	30.6779	0.844822	0.0179916	31.36	0.834293	0.00931661		30.3874	0.00121053	0.000163492	30.482	0.0012499	0.000124017	30.6779	0.00125804	0.000156318	31.36	0.00112148
26.8747	0.867338	0.0161063	26.3418	0.869492	0.0204076	27.9101	0.876201	0.0188906	27.9104	0.856594	0.00504893		26.8747	0.00168357	0.000197209	26.3418	0.00154314	0.000158932	27.9101	0.00166427	0.000106355	27.9104	0.0016604	9.54177e-05		30.4245	0.831224	0.0129043	30.5193	0.828802	0.0092942	30.7157	0.844865	0.0179938	31.3994	0.834327	0.00931029		30.4245	0.00121196	0.000162785	30.5193	0.00125183	0.000123923	30.7157	0.00125909	0.000156066	31.3994	0.00112505
26.9032	0.867387	0.0161116	26.369	0.869534	0.0204101	27.9411	0.876254	0.0188918	27.9414	0.856648	0.00505277		26.9032	0.00168538	0.000196501	26.369	0.00154531	0.000159567	27.9411	0.00166732	0.000105177	27.9414	0.00166319	9.60548e-05		30.4615	0.83128	0.0129183	30.5566	0.828848	0.00929145	30.7535	0.844907	0.0179963	31.4388	0.834361	0.00930378		30.4615	0.00121348	0.000162104	30.5566	0.00125377	0.000123805	30.7535	0.00126019	0.000155816	31.4388	0.00112862
26.9318	0.867436	0.0161171	26.3963	0.869577	0.0204125	27.9721	0.876307	0.0188934	27.9724	0.856701	0.00505613		26.9318	0.00168721	0.000195792	26.3963	0.00154747	0.000160216	27.9721	0.00167037	0.000103998	27.9724	0.00166602	9.66858e-05		30.4986	0.831336	0.0129318	30.5939	0.828895	0.00928871	30.7912	0.844949	0.0179991	31.4782	0.834395	0.00929725		30.4986	0.00121509	0.000161449	30.5939	0.00125575	0.000123671	30.7912	0.00126136	0.000155569	31.4782	0.00113218
26.9603	0.867485	0.0161226	26.4235	0.86962	0.0204149	28.0032	0.87636	0.0188952	28.0035	0.856754	0.00505905		26.9603	0.00168905	0.000195083	26.4235	0.00154963	0.000160873	28.0032	0.00167342	0.000102829	28.0035	0.00166888	9.73104e-05		30.5357	0.831391	0.0129447	30.6312	0.828944	0.00928587	30.829	0.844991	0.018002	31.5176	0.834428	0.00929085		30.5357	0.00121681	0.00016083	30.6312	0.00125775	0.000123518	30.829	0.00126259	0.000155326	31.5176	0.00113574
26.9889	0.867535	0.0161283	26.4508	0.869663	0.0204171	28.0342	0.876413	0.0188973	28.0345	0.856807	0.00506149		26.9889	0.00169089	0.000194376	26.4508	0.00155179	0.000161542	28.0342	0.00167647	0.000101669	28.0345	0.00167177	9.79247e-05		30.5728	0.831446	0.0129571	30.6685	0.828993	0.00928291	30.8668	0.845032	0.0180051	31.5571	0.83446	0.00928478		30.5728	0.00121863	0.00016025	30.6685	0.0012598	0.000123351	30.8668	0.00126389	0.000155083	31.5571	0.00113929
27.0174	0.867585	0.0161341	26.4781	0.869706	0.0204192	28.0653	0.876465	0.0188996	28.0655	0.85686	0.00506355		27.0174	0.00169275	0.00019367	26.4781	0.00155395	0.000162225	28.0653	0.00167951	0.000100502	28.0655	0.00167471	9.85352e-05		30.6099	0.831502	0.0129686	30.7059	0.829043	0.00927982	30.9046	0.845074	0.0180083	31.5965	0.834492	0.00927914		30.6099	0.00122056	0.000159712	30.7059	0.00126189	0.000123167	30.9046	0.00126526	0.000154845	31.5965	0.00114283
27.046	0.867635	0.01614	26.5053	0.869749	0.0204212	28.0963	0.876517	0.0189021	28.0966	0.856914	0.00506523		27.046	0.00169462	0.000192968	26.5053	0.00155611	0.000162914	28.0963	0.00168255	9.93398e-05	28.0966	0.00167768	9.9135e-05		30.6469	0.831557	0.0129792	30.7432	0.829094	0.00927671	30.9423	0.845116	0.0180116	31.6359	0.834524	0.00927419		30.6469	0.00122261	0.000159224	30.7432	0.00126403	0.000122973	30.9423	0.00126671	0.000154613	31.6359	0.00114636
27.0745	0.867685	0.0161459	26.5326	0.869793	0.0204231	28.1273	0.876569	0.0189048	28.1276	0.856967	0.00506658		27.0745	0.0016965	0.000192271	26.5326	0.00155826	0.000163617	28.1273	0.00168559	9.81863e-05	28.1276	0.00168069	9.9728e-05		30.684	0.831611	0.0129883	30.7805	0.829146	0.00927372	30.9801	0.845158	0.018015	31.6753	0.834555	0.00927016		30.684	0.00122479	0.000158797	30.7805	0.00126622	0.000122764	30.9801	0.00126823	0.000154389	31.6753	0.00114987
27.1031	0.867735	0.016152	26.5599	0.869837	0.0204248	28.1584	0.876622	0.0189076	28.1586	0.857021	0.00506763		27.1031	0.0016984	0.000191579	26.5599	0.00156042	0.000164332	28.1584	0.00168862	9.70388e-05	28.1586	0.00168374	0.000100312		30.7211	0.831665	0.0129961	30.8178	0.829198	0.00927069	31.0179	0.845201	0.0180185	31.7147	0.834585	0.00926714		30.7211	0.00122709	0.000158431	30.8178	0.00126848	0.000122542	31.0179	0.00126983	0.00015417	31.7147	0.00115337
27.1316	0.867785	0.0161582	26.5871	0.86988	0.0204263	28.1894	0.876674	0.0189106	28.1897	0.857075	0.00506863		27.1316	0.0017003	0.000190892	26.5871	0.00156257	0.000165054	28.1894	0.00169164	9.58858e-05	28.1897	0.00168683	0.000100895		30.7582	0.831718	0.0130027	30.8551	0.82925	0.00926736	31.0557	0.845245	0.0180222	31.7541	0.834615	0.00926539		30.7582	0.00122952	0.000158126	30.8551	0.00127081	0.000122312	31.0557	0.00127151	0.000153961	31.7541	0.00115685
27.1601	0.867835	0.0161645	26.6144	0.869924	0.0204277	28.2204	0.876726	0.0189138	28.2207	0.857129	0.00506953		27.1601	0.00170222	0.000190214	26.6144	0.00156472	0.00016579	28.2204	0.00169466	9.47448e-05	28.2207	0.00168995	0.000101472		30.7952	0.83177	0.0130082	30.8924	0.829302	0.00926383	31.0935	0.84529	0.018026	31.7936	0.834645	0.00926507		30.7952	0.00123207	0.000157889	30.8924	0.0012732	0.000122069	31.0935	0.00127327	0.00015376	31.7936	0.00116031
27.1887	0.867886	0.0161709	26.6417	0.869969	0.0204291	28.2515	0.876779	0.018917	28.2517	0.857183	0.00507039		27.1887	0.00170415	0.000189544	26.6417	0.00156687	0.000166535	28.2515	0.00169767	9.36171e-05	28.2517	0.00169311	0.000102046		30.8323	0.831822	0.0130128	30.9297	0.829353	0.00926012	31.1312	0.845336	0.0180302	31.833	0.834675	0.00926617		30.8323	0.00123474	0.000157723	30.9297	0.00127568	0.000121817	31.1312	0.00127512	0.000153571	31.833	0.00116375
27.2172	0.867936	0.0161775	26.6689	0.870013	0.0204304	28.2825	0.876831	0.0189202	28.2828	0.857238	0.00507139		27.2172	0.0017061	0.000188883	26.6689	0.00156902	0.000167288	28.2825	0.00170068	9.24934e-05	28.2828	0.00169631	0.000102622		30.8694	0.831874	0.013017	30.967	0.829404	0.00925606	31.169	0.845382	0.0180348	31.8724	0.834705	0.00926854		30.8694	0.00123755	0.000157627	30.967	0.00127824	0.000121553	31.169	0.00127704	0.000153395	31.8724	0.00116717
27.2458	0.867987	0.0161841	26.6962	0.870057	0.0204316	28.3135	0.876883	0.0189232	28.3138	0.857294	0.00507254		27.2458	0.00170807	0.000188235	26.6962	0.00157116	0.000168055	28.3135	0.00170368	9.13796e-05	28.3138	0.00169955	0.0001032		30.9065	0.831924	0.013021	31.0043	0.829454	0.00925171	31.2068	0.845429	0.0180399	31.9118	0.834736	0.00927198		30.9065	0.00124048	0.000157612	31.0043	0.00128087	0.000121283	31.2068	0.00127905	0.000153236	31.9118	0.00117057
27.2743	0.868037	0.0161908	26.7234	0.870101	0.0204329	28.3446	0.876936	0.018926	28.3448	0.857349	0.00507387		27.2743	0.00171004	0.000187599	26.7234	0.00157331	0.000168827	28.3446	0.00170667	9.02846e-05	28.3448	0.00170283	0.000103783		30.9435	0.831975	0.0130251	31.0416	0.829504	0.00924704	31.2446	0.845476	0.0180454	31.9513	0.834767	0.0092763		30.9435	0.00124354	0.000157677	31.0416	0.0012836	0.000121	31.2446	0.00128114	0.0001531	31.9513	0.00117396
27.3029	0.868087	0.0161975	26.7507	0.870146	0.0204342	28.3756	0.876988	0.0189287	28.3759	0.857405	0.00507538		27.3029	0.00171204	0.000186978	26.7507	0.00157545	0.000169611	28.3756	0.00170966	8.92103e-05	28.3759	0.00170613	0.00010437		30.9806	0.832025	0.0130293	31.0789	0.829554	0.00924221	31.2824	0.845524	0.0180513	31.9907	0.834799	0.00928138		30.9806	0.00124672	0.000157823	31.0789	0.00128643	0.00012071	31.2824	0.00128331	0.000152987	31.9907	0.00117732
27.3314	0.868138	0.0162041	26.778	0.87019	0.0204356	28.4066	0.87704	0.0189311	28.4069	0.857461	0.00507721		27.3314	0.00171405	0.000186373	26.778	0.00157759	0.000170405	28.4066	0.00171264	8.81449e-05	28.4069	0.00170949	0.000104974		31.0177	0.832074	0.0130335	31.1162	0.829602	0.0092376	31.3201	0.845572	0.0180574	32.0301	0.834832	0.0092872		31.0177	0.00125002	0.000158043	31.1162	0.00128934	0.000120415	31.3201	0.00128556	0.000152903	32.0301	0.00118068
27.36	0.868189	0.0162105	26.8052	0.870234	0.0204371	28.4377	0.877092	0.0189334	28.438	0.857517	0.00507918		27.36	0.00171607	0.000185784	26.8052	0.00157972	0.000171203	28.4377	0.00171562	8.71066e-05	28.438	0.00171287	0.000105587		31.0548	0.832123	0.0130376	31.1535	0.829651	0.00923343	31.3579	0.845621	0.0180635	32.0695	0.834867	0.00929373		31.0548	0.00125343	0.00015834	31.1535	0.00129236	0.000120114	31.3579	0.0012879	0.000152848	32.0695	0.00118403
27.3885	0.86824	0.0162166	26.8325	0.870278	0.0204387	28.4687	0.877143	0.0189356	28.469	0.857573	0.00508126		27.3885	0.00171811	0.000185215	26.8325	0.00158186	0.000172012	28.4687	0.00171858	8.60974e-05	28.469	0.00171628	0.000106214		31.0919	0.832172	0.0130414	31.1908	0.8297	0.00922975	31.3957	0.84567	0.0180695	32.1089	0.834904	0.00930099		31.0919	0.00125694	0.000158708	31.1908	0.00129546	0.000119812	31.3957	0.0012903	0.00015283	32.1089	0.00118737
27.417	0.868291	0.0162224	26.8598	0.870323	0.0204404	28.4997	0.877195	0.0189378	28.5	0.85763	0.00508345		27.417	0.00172017	0.000184665	26.8598	0.00158399	0.000172829	28.4997	0.00172154	8.51154e-05	28.5	0.00171973	0.000106862		31.1289	0.83222	0.0130449	31.2281	0.829748	0.0092267	31.4335	0.84572	0.0180751	32.1484	0.834942	0.00930913		31.1289	0.00126055	0.000159144	31.2281	0.00129866	0.000119507	31.4335	0.00129278	0.00015285	32.1484	0.00119072
27.4456	0.868342	0.0162278	26.887	0.870367	0.0204423	28.5308	0.877247	0.0189401	28.5311	0.857685	0.00508563		27.4456	0.00172225	0.000184137	26.887	0.00158612	0.00017365	28.5308	0.00172449	8.41636e-05	28.5311	0.00172322	0.000107532		31.166	0.832267	0.0130481	31.2654	0.829796	0.00922433	31.4712	0.845771	0.0180804	32.1878	0.834982	0.00931772		31.166	0.00126426	0.000159652	31.2654	0.00130195	0.000119206	31.4712	0.00129533	0.000152912	32.1878	0.00119407
27.4741	0.868394	0.0162328	26.9143	0.870411	0.0204444	28.5618	0.877299	0.0189425	28.5621	0.857741	0.00508779		27.4741	0.00172434	0.000183631	26.9143	0.00158825	0.000174481	28.5618	0.00172744	8.32509e-05	28.5621	0.00172674	0.000108227		31.2031	0.832313	0.0130509	31.3027	0.829844	0.00922291	31.509	0.845822	0.0180852	32.2272	0.835024	0.00932669		31.2031	0.00126806	0.000160222	31.3027	0.00130533	0.000118906	31.509	0.00129795	0.000153019	32.2272	0.00119743
27.5027	0.868446	0.0162373	26.9416	0.870455	0.0204465	28.5928	0.877351	0.0189451	28.5931	0.857796	0.00508995		27.5027	0.00172646	0.000183147	26.9416	0.00159038	0.000175316	28.5928	0.00173037	8.23799e-05	28.5931	0.00173028	0.000108944		31.2402	0.832359	0.0130536	31.3401	0.829891	0.00922264	31.5468	0.845873	0.0180894	32.2666	0.835068	0.00933598		31.2402	0.00127194	0.000160852	31.3401	0.0013088	0.000118614	31.5468	0.00130064	0.000153177	32.2666	0.00120081
27.5312	0.868498	0.0162414	26.9688	0.870499	0.0204489	28.6239	0.877404	0.0189479	28.6242	0.857851	0.00509201		27.5312	0.00172859	0.000182687	26.9688	0.0015925	0.000176156	28.6239	0.00173331	8.15491e-05	28.6242	0.00173387	0.000109697		31.2772	0.832403	0.0130562	31.3774	0.829939	0.00922369	31.5846	0.845924	0.0180929	32.306	0.835113	0.00934561		31.2772	0.00127589	0.000161531	31.3774	0.00131236	0.000118331	31.5846	0.00130339	0.000153384	32.306	0.0012042
27.5598	0.86855	0.0162452	26.9961	0.870542	0.0204513	28.6549	0.877456	0.018951	28.6552	0.857905	0.00509409		27.5598	0.00173074	0.000182251	26.9961	0.00159462	0.000177003	28.6549	0.00173623	8.07671e-05	28.6552	0.00173748	0.000110481		31.3143	0.832446	0.0130589	31.4147	0.829987	0.00922636	31.6224	0.845975	0.0180957	32.3455	0.83516	0.00935578		31.3143	0.0012799	0.000162257	31.4147	0.001316	0.000118061	31.6224	0.0013062	0.000153642	32.3455	0.00120763
27.5883	0.868602	0.0162486	27.0234	0.870586	0.0204539	28.6859	0.877508	0.0189545	28.6862	0.857959	0.00509622		27.5883	0.00173291	0.000181839	27.0234	0.00159673	0.000177851	28.6859	0.00173914	8.00368e-05	28.6862	0.00174113	0.0001113		31.3514	0.832489	0.0130616	31.452	0.830035	0.00923063	31.6601	0.846025	0.0180977	32.3849	0.835207	0.0093666		31.3514	0.00128397	0.000163021	31.452	0.00131972	0.000117809	31.6601	0.00130905	0.000153954	32.3849	0.0012111
27.6169	0.868654	0.0162519	27.0506	0.87063	0.0204566	28.717	0.87756	0.0189583	28.7173	0.858013	0.00509841		27.6169	0.00173509	0.000181451	27.0506	0.00159885	0.000178705	28.717	0.00174205	7.93603e-05	28.7173	0.00174481	0.000112156		31.3885	0.832531	0.0130646	31.4893	0.830084	0.00923652	31.6979	0.846075	0.0180992	32.4243	0.835255	0.00937825		31.3885	0.00128809	0.000163818	31.4893	0.00132351	0.000117576	31.6979	0.00131196	0.000154315	32.4243	0.0012146
27.6454	0.868707	0.0162549	27.0779	0.870673	0.0204594	28.748	0.877612	0.0189625	28.7483	0.858065	0.00510054		27.6454	0.0017373	0.00018109	27.0779	0.00160096	0.000179564	28.748	0.00174495	7.87412e-05	28.7483	0.00174852	0.000113057		31.4256	0.832572	0.0130676	31.5266	0.830133	0.00924388	31.7357	0.846125	0.0181001	32.4637	0.835303	0.00939089		31.4256	0.00129224	0.000164645	31.5266	0.00132737	0.000117365	31.7357	0.00131491	0.000154727	32.4637	0.00121816
27.6739	0.868759	0.0162578	27.1051	0.870717	0.0204623	28.7791	0.877664	0.0189671	28.7793	0.858117	0.00510276		27.6739	0.00173952	0.000180751	27.1051	0.00160307	0.00018042	28.7791	0.00174784	7.81824e-05	28.7793	0.00175226	0.000113999		31.4626	0.832612	0.0130709	31.5639	0.830182	0.00925244	31.7735	0.846174	0.0181008	32.5031	0.835352	0.00940444		31.4626	0.00129643	0.000165492	31.5639	0.00133129	0.000117179	31.7735	0.0013179	0.00015519	32.5031	0.00122177
27.7025	0.868811	0.0162606	27.1324	0.870761	0.0204652	28.8101	0.877716	0.018972	28.8104	0.858168	0.00510508		27.7025	0.00174176	0.000180438	27.1324	0.00160517	0.000181283	28.8101	0.00175072	7.76855e-05	28.8104	0.00175603	0.000114982		31.4997	0.832651	0.0130744	31.6012	0.830232	0.00926191	31.8112	0.846222	0.0181013	32.5426	0.8354	0.00941871		31.4997	0.00130064	0.000166356	31.6012	0.00133527	0.000117023	31.8112	0.00132093	0.000155698	32.5426	0.00122544
27.731	0.868864	0.0162632	27.1597	0.870805	0.020468	28.8411	0.877768	0.0189772	28.8414	0.858218	0.0051073		27.731	0.00174401	0.00018015	27.1597	0.00160727	0.000182147	28.8411	0.0017536	7.72538e-05	28.8414	0.00175984	0.000116018		31.5368	0.83269	0.0130779	31.6385	0.830281	0.00927204	31.849	0.84627	0.0181018	32.582	0.835449	0.00943339		31.5368	0.00130488	0.000167227	31.6385	0.00133931	0.000116893	31.849	0.001324	0.00015625	32.582	0.00122919
27.7596	0.868916	0.0162657	27.1869	0.870849	0.0204708	28.8722	0.87782	0.0189825	28.8724	0.858268	0.00510957		27.7596	0.00174628	0.000179881	27.1869	0.00160937	0.000183011	28.8722	0.00175647	7.68893e-05	28.8724	0.00176368	0.000117102		31.5739	0.832728	0.0130814	31.6758	0.83033	0.00928259	31.8868	0.846318	0.0181022	32.6214	0.835499	0.00944821		31.5739	0.00130911	0.000168103	31.6758	0.00134339	0.000116797	31.8868	0.00132709	0.000156847	32.6214	0.00123301
27.7881	0.868969	0.0162681	27.2142	0.870892	0.0204735	28.9032	0.877872	0.0189879	28.9035	0.858317	0.00511191		27.7881	0.00174857	0.000179638	27.2142	0.00161147	0.000183879	28.9032	0.00175934	7.65913e-05	28.9035	0.00176755	0.000118236		31.6109	0.832766	0.013085	31.7131	0.830379	0.00929334	31.9246	0.846365	0.0181024	32.6608	0.83555	0.00946308		31.6109	0.00131336	0.000168975	31.7131	0.00134752	0.000116736	31.9246	0.00133021	0.000157481	32.6608	0.00123692
27.8167	0.869021	0.0162705	27.2415	0.870936	0.020476	28.9342	0.877923	0.0189932	28.9345	0.858365	0.00511436		27.8167	0.00175087	0.000179418	27.2415	0.00161356	0.000184744	28.9342	0.0017622	7.63599e-05	28.9345	0.00177145	0.000119419		31.648	0.832803	0.0130886	31.7504	0.830428	0.00930414	31.9624	0.846411	0.0181024	32.7002	0.835603	0.00947806		31.648	0.0013176	0.000169841	31.7504	0.00135168	0.000116711	31.9624	0.00133336	0.000158149	32.7002	0.00124091
27.8452	0.869073	0.0162728	27.2687	0.87098	0.0204783	28.9653	0.877975	0.0189981	28.9655	0.858413	0.00511674		27.8452	0.00175319	0.000179215	27.2687	0.00161564	0.000185611	28.9653	0.00176505	7.62009e-05	28.9655	0.0017754	0.000120663		31.6851	0.83284	0.0130922	31.7877	0.830478	0.00931487	32.0001	0.846458	0.0181021	32.7397	0.835657	0.00949326		31.6851	0.00132183	0.000170697	31.7877	0.00135588	0.000116723	32.0001	0.00133653	0.000158851	32.7397	0.001245
27.8738	0.869125	0.0162751	27.296	0.871024	0.0204805	28.9963	0.878027	0.0190027	28.9966	0.858461	0.00511921		27.8738	0.00175552	0.000179035	27.296	0.00161773	0.00018648	28.9963	0.0017679	7.61097e-05	28.9966	0.00177937	0.00012196		31.7222	0.832877	0.0130958	31.825	0.830527	0.00932537	32.0379	0.846505	0.0181015	32.7791	0.835712	0.00950863		31.7222	0.00132605	0.000171535	31.825	0.00136011	0.000116775	32.0379	0.00133972	0.00015958	32.7791	0.00124918
27.9023	0.869177	0.0162774	27.3233	0.871069	0.0204824	29.0273	0.878079	0.0190069	29.0276	0.858508	0.00512177		27.9023	0.00175786	0.000178876	27.3233	0.00161981	0.000187344	29.0273	0.00177074	7.60861e-05	29.0276	0.00178338	0.000123311		31.7593	0.832913	0.0130994	31.8623	0.830577	0.00933574	32.0757	0.846551	0.0181006	32.8185	0.835769	0.0095242		31.7593	0.00133024	0.000172353	31.8623	0.00136437	0.000116867	32.0757	0.00134293	0.000160331	32.8185	0.00125346
27.9308	0.869228	0.0162798	27.3505	0.871113	0.020484	29.0584	0.878131	0.0190105	29.0586	0.858555	0.00512434		27.9308	0.00176022	0.000178729	27.3505	0.00162188	0.000188211	29.0584	0.00177358	7.61326e-05	29.0586	0.00178741	0.00012472		31.7963	0.83295	0.0131029	31.8996	0.830627	0.00934609	32.1135	0.846599	0.0180996	32.8579	0.835827	0.00953995		31.7963	0.00133441	0.000173146	31.8996	0.00136865	0.000116998	32.1135	0.00134615	0.0001611	32.8579	0.00125785
27.9594	0.869279	0.0162824	27.3778	0.871158	0.0204854	29.0894	0.878183	0.0190135	29.0897	0.858602	0.00512696		27.9594	0.00176258	0.000178602	27.3778	0.00162396	0.000189079	29.0894	0.00177641	7.62488e-05	29.0897	0.00179149	0.00012619		31.8334	0.832987	0.0131066	31.9369	0.830676	0.0093567	32.1512	0.846646	0.0180986	32.8973	0.835886	0.00955592		31.8334	0.00133855	0.000173914	31.9369	0.00137294	0.000117169	32.1512	0.00134939	0.000161884	32.8973	0.00126234
27.9879	0.869331	0.0162851	27.405	0.871203	0.0204865	29.1204	0.878236	0.0190158	29.1207	0.858649	0.00512964		27.9879	0.00176496	0.000178493	27.405	0.00162602	0.00018994	29.1204	0.00177924	7.64319e-05	29.1207	0.0017956	0.000127715		31.8705	0.833025	0.0131105	31.9743	0.830726	0.00936772	32.189	0.846694	0.0180975	32.9368	0.835947	0.009572		31.8705	0.00134267	0.000174656	31.9743	0.00137726	0.000117381	32.189	0.00135265	0.000162676	32.9368	0.00126694
28.0165	0.869382	0.016288	27.4323	0.871248	0.0204872	29.1515	0.878289	0.0190176	29.1517	0.858695	0.00513227		28.0165	0.00176735	0.000178392	27.4323	0.00162809	0.000190805	29.1515	0.00178206	7.66806e-05	29.1517	0.00179974	0.000129297		31.9076	0.833063	0.0131145	32.0116	0.830775	0.00937905	32.2268	0.846743	0.0180969	32.9762	0.836008	0.00958782		31.9076	0.00134674	0.000175369	32.0116	0.00138159	0.000117633	32.2268	0.00135592	0.000163474	32.9762	0.00127164
28.045	0.869433	0.016291	27.4596	0.871294	0.0204878	29.1825	0.878343	0.0190186	29.1828	0.858742	0.00513501		28.045	0.00176974	0.000178307	27.4596	0.00163015	0.000191667	29.1825	0.00178488	7.70004e-05	29.1828	0.00180392	0.00013094		31.9446	0.833102	0.0131187	32.0489	0.830824	0.00939084	32.2646	0.846792	0.018097	33.0156	0.836071	0.009603		31.9446	0.00135078	0.000176053	32.0489	0.00138593	0.000117925	32.2646	0.00135919	0.000164274	33.0156	0.00127645
28.0736	0.869483	0.0162942	27.4868	0.87134	0.020488	29.2135	0.878397	0.019019	29.2138	0.858789	0.00513776		28.0736	0.00177215	0.000178239	27.4868	0.00163221	0.000192526	29.2135	0.00178771	7.73857e-05	29.2138	0.00180813	0.000132642		31.9817	0.833143	0.0131234	32.0862	0.830873	0.00940328	32.3024	0.846842	0.018098	33.055	0.836133	0.00961717		31.9817	0.00135477	0.000176706	32.0862	0.00139027	0.000118256	32.3024	0.00136248	0.000165068	33.055	0.00128136
28.1021	0.869534	0.0162976	27.5141	0.871386	0.020488	29.2446	0.878451	0.019019	29.2448	0.858835	0.00514056		28.1021	0.00177457	0.000178174	27.5141	0.00163427	0.000193387	29.2446	0.00179053	7.78339e-05	29.2448	0.00181238	0.0001344		32.0188	0.833184	0.0131285	32.1235	0.830921	0.00941646	32.3401	0.846892	0.0181	33.0944	0.836196	0.00963013		32.0188	0.00135871	0.000177327	32.1235	0.00139463	0.000118622	32.3401	0.00136578	0.000165854	33.0944	0.00128637
28.1306	0.869585	0.0163011	27.5414	0.871432	0.0204877	29.2756	0.878505	0.0190186	29.2759	0.858882	0.00514346		28.1306	0.00177699	0.000178123	27.5414	0.00163632	0.000194243	29.2756	0.00179334	7.83462e-05	29.2759	0.00181666	0.000136216		32.0559	0.833226	0.0131344	32.1608	0.83097	0.00943037	32.3779	0.846942	0.0181027	33.1339	0.836259	0.00964197		32.0559	0.00136261	0.000177917	32.1608	0.00139899	0.000119022	32.3779	0.00136909	0.000166629	33.1339	0.00129148
28.1592	0.869635	0.0163048	27.5686	0.871479	0.0204873	29.3067	0.87856	0.0190179	29.3069	0.858929	0.00514649		28.1592	0.00177942	0.000178084	27.5686	0.00163837	0.000195099	29.3067	0.00179616	7.89257e-05	29.3069	0.00182098	0.000138092		32.093	0.83327	0.013141	32.1981	0.831018	0.0094449	32.4157	0.846992	0.0181062	33.1733	0.836322	0.009653		32.093	0.00136646	0.000178481	32.1981	0.00140335	0.000119451	32.4157	0.0013724	0.000167382	33.1733	0.00129668
28.1877	0.869686	0.0163088	27.5959	0.871525	0.0204867	29.3377	0.878615	0.0190169	29.3379	0.858977	0.00514966		28.1877	0.00178186	0.000178047	27.5959	0.00164042	0.000195958	29.3377	0.00179898	7.9566e-05	29.3379	0.00182533	0.000140022		32.13	0.833314	0.0131484	32.2354	0.831066	0.00946	32.4535	0.847041	0.0181101	33.2127	0.836384	0.00966358		32.13	0.00137027	0.000179022	32.2354	0.00140771	0.000119907	32.4535	0.00137572	0.000168113	33.2127	0.00130197
28.2163	0.869736	0.016313	27.6232	0.871572	0.020486	29.3687	0.87867	0.0190158	29.369	0.859024	0.00515297		28.2163	0.00178431	0.000178021	27.6232	0.00164247	0.000196809	29.3687	0.00180181	8.02654e-05	29.369	0.00182971	0.000142009		32.1671	0.83336	0.0131565	32.2727	0.831113	0.00947546	32.4913	0.847091	0.0181142	33.2521	0.836446	0.00967413		32.1671	0.00137402	0.000179542	32.2727	0.00141208	0.000120387	32.4913	0.00137904	0.000168823	33.2521	0.00130735
28.2448	0.869786	0.0163174	27.6504	0.871619	0.0204852	29.3998	0.878725	0.0190147	29.4	0.859071	0.00515661		28.2448	0.00178677	0.000178004	27.6504	0.00164451	0.000197664	29.3998	0.00180463	8.1028e-05	29.4	0.00183413	0.000144053		32.2042	0.833407	0.0131651	32.31	0.831161	0.00949082	32.529	0.84714	0.0181184	33.2916	0.836507	0.00968503		32.2042	0.00137773	0.000180045	32.31	0.00141644	0.000120888	32.529	0.00138237	0.000169506	33.2916	0.00131282
28.2734	0.869835	0.0163221	27.6777	0.871666	0.0204843	29.4308	0.878781	0.0190137	29.431	0.85912	0.00516052		28.2734	0.00178923	0.000177988	27.6777	0.00164656	0.000198519	29.4308	0.00180746	8.18497e-05	29.431	0.00183858	0.000146153		32.2413	0.833455	0.0131737	32.3473	0.831208	0.00950578	32.5668	0.847188	0.0181228	33.331	0.836567	0.00969626		32.2413	0.00138138	0.000180532	32.3473	0.00142081	0.000121404	32.5668	0.00138571	0.000170162	33.331	0.00131837
28.3019	0.869885	0.0163271	27.705	0.871714	0.0204834	29.4618	0.878837	0.0190129	29.4621	0.859168	0.00516468		28.3019	0.0017917	0.000177981	27.705	0.0016486	0.00019937	29.4618	0.0018103	8.27274e-05	29.4621	0.00184306	0.000148305		32.2783	0.833503	0.0131818	32.3846	0.831255	0.00952022	32.6046	0.847236	0.0181274	33.3704	0.836625	0.00970761		32.2783	0.00138499	0.000181011	32.3846	0.00142517	0.000121933	32.6046	0.00138905	0.000170789	33.3704	0.001324
28.3305	0.869934	0.0163322	27.7322	0.871761	0.0204823	29.4929	0.878892	0.0190125	29.4931	0.859217	0.00516908		28.3305	0.00179417	0.000177981	27.7322	0.00165064	0.000200225	29.4929	0.00181313	8.36599e-05	29.4931	0.00184757	0.00015051		32.3154	0.833552	0.0131889	32.4219	0.831303	0.00953391	32.6424	0.847283	0.0181323	33.4098	0.836682	0.00971893		32.3154	0.00138854	0.000181484	32.4219	0.00142953	0.000122469	32.6424	0.00139239	0.000171387	33.4098	0.00132971
28.359	0.869983	0.0163374	27.7595	0.871809	0.0204813	29.5239	0.878948	0.0190125	29.5241	0.859267	0.00517372		28.359	0.00179666	0.000177979	27.7595	0.00165269	0.000201079	29.5239	0.00181598	8.46518e-05	29.5241	0.00185213	0.00015277		32.3525	0.8336	0.0131948	32.4592	0.83135	0.00954663	32.6801	0.847331	0.0181378	33.4492	0.836738	0.00973016		32.3525	0.00139206	0.00018196	32.4592	0.00143389	0.000123007	32.6801	0.00139573	0.000171952	33.4492	0.00133549
28.3876	0.870032	0.0163426	27.7867	0.871857	0.0204803	29.5549	0.879004	0.0190129	29.5552	0.859318	0.00517848		28.3876	0.00179915	0.000177986	27.7867	0.00165473	0.000201932	29.5549	0.00181883	8.56934e-05	29.5552	0.00185671	0.00015508		32.3896	0.833647	0.0131995	32.4965	0.831396	0.00955819	32.7179	0.847378	0.0181438	33.4886	0.836793	0.00974122		32.3896	0.00139553	0.000182448	32.4965	0.00143825	0.000123542	32.7179	0.00139908	0.000172485	33.4886	0.00134136
28.4161	0.870081	0.0163477	27.814	0.871904	0.0204792	29.586	0.87906	0.0190136	29.5862	0.85937	0.00518333		28.4161	0.00180164	0.000177997	27.814	0.00165677	0.000202789	29.586	0.00182168	8.67825e-05	29.5862	0.00186132	0.000157441		32.4267	0.833694	0.013203	32.5338	0.831443	0.00956835	32.7557	0.847425	0.0181506	33.5281	0.836847	0.00975214		32.4267	0.00139897	0.000182952	32.5338	0.00144262	0.000124076	32.7557	0.00140243	0.000172983	33.5281	0.00134729
28.4446	0.870129	0.0163527	27.8413	0.871952	0.0204781	29.617	0.879116	0.0190147	29.6172	0.859423	0.0051883		28.4446	0.00180414	0.000178007	27.8413	0.00165882	0.000203642	29.617	0.00182455	8.79217e-05	29.6172	0.00186597	0.000159851		32.4637	0.833741	0.0132057	32.5712	0.831489	0.00957729	32.7935	0.847473	0.0181579	33.5675	0.836902	0.00976297		32.4637	0.00140237	0.000183478	32.5712	0.00144699	0.000124605	32.7935	0.00140578	0.000173448	33.5675	0.00135329
28.4732	0.870178	0.0163575	27.8685	0.872	0.020477	29.648	0.879172	0.0190162	29.6483	0.859477	0.00519334		28.4732	0.00180665	0.000178024	27.8685	0.00166087	0.000204498	29.648	0.00182742	8.9107e-05	29.6483	0.00187064	0.000162311		32.5008	0.833787	0.0132077	32.6084	0.831536	0.00958499	32.8312	0.847521	0.0181659	33.6069	0.836956	0.00977365		32.5008	0.00140574	0.000184032	32.6084	0.00145137	0.000125124	32.8312	0.00140914	0.000173884	33.6069	0.00135935
28.5017	0.870227	0.016362	27.8958	0.872047	0.0204759	29.6791	0.879228	0.019018	29.6793	0.859532	0.00519846		28.5017	0.00180917	0.000178046	27.8958	0.00166292	0.000205358	29.6791	0.0018303	9.03344e-05	29.6793	0.00187535	0.000164817		32.5379	0.833833	0.0132092	32.6458	0.831583	0.00959132	32.869	0.847569	0.0181743	33.6463	0.83701	0.00978399		32.5379	0.00140909	0.000184621	32.6458	0.00145576	0.000125634	32.869	0.0014125	0.000174291	33.6463	0.00136546
28.5303	0.870276	0.0163664	27.9231	0.872095	0.0204747	29.7101	0.879284	0.01902	29.7103	0.859589	0.00520362		28.5303	0.0018117	0.000178066	27.9231	0.00166497	0.000206213	29.7101	0.00183318	9.16e-05	29.7103	0.00188009	0.00016737		32.575	0.833878	0.0132104	32.6831	0.831631	0.0095962	32.9068	0.847618	0.0181832	33.6857	0.837065	0.00979376		32.575	0.00141241	0.000185254	32.6831	0.00146015	0.000126128	32.9068	0.00141585	0.000174666	33.6857	0.00137163
28.5588	0.870325	0.0163705	27.9503	0.872142	0.0204736	29.7411	0.87934	0.0190221	29.7414	0.859646	0.00520884		28.5588	0.00181423	0.000178093	27.9503	0.00166702	0.000207072	29.7411	0.00183608	9.29057e-05	29.7414	0.00188486	0.00016997		32.612	0.833924	0.0132116	32.7204	0.83168	0.00959967	32.9446	0.847667	0.0181925	33.7252	0.837119	0.00980275		32.612	0.00141573	0.000185936	32.7204	0.00146456	0.000126612	32.9446	0.00141921	0.000175014	33.7252	0.00137784
28.5874	0.870374	0.0163743	27.9776	0.87219	0.0204725	29.7722	0.879395	0.0190245	29.7724	0.859705	0.00521407		28.5874	0.00181677	0.000178126	27.9776	0.00166907	0.000207932	29.7722	0.00183898	9.42453e-05	29.7724	0.00188967	0.000172616		32.6491	0.83397	0.0132129	32.7577	0.831729	0.0096018	32.9824	0.847717	0.0182022	33.7646	0.837174	0.0098109		32.6491	0.00141905	0.000186672	32.7577	0.00146898	0.000127074	32.9824	0.00142257	0.000175335	33.7646	0.00138409
28.6159	0.870423	0.016378	28.0049	0.872237	0.0204715	29.8032	0.879451	0.0190268	29.8035	0.859764	0.00521928		28.6159	0.00181932	0.00017816	28.0049	0.00167113	0.00020879	29.8032	0.00184189	9.56166e-05	29.8035	0.0018945	0.000175304		32.6862	0.834017	0.0132145	32.795	0.831779	0.00960277	33.0202	0.847768	0.018212	33.804	0.837229	0.00981832		32.6862	0.00142237	0.000187466	32.795	0.00147342	0.000127522	33.0202	0.00142593	0.000175628	33.804	0.00139037
28.6444	0.870472	0.0163814	28.0321	0.872284	0.0204704	29.8342	0.879507	0.0190292	29.8345	0.859824	0.00522433		28.6444	0.00182188	0.000178201	28.0321	0.00167319	0.000209651	29.8342	0.00184482	9.70183e-05	29.8345	0.00189936	0.000178036		32.7233	0.834065	0.0132163	32.8323	0.831829	0.00960268	33.0579	0.84782	0.018222	33.8434	0.837284	0.0098253		32.7233	0.0014257	0.000188321	32.8323	0.00147788	0.000127955	33.0579	0.00142929	0.000175892	33.8434	0.00139667
28.673	0.870521	0.0163844	28.0594	0.872331	0.0204694	29.8653	0.879562	0.0190314	29.8655	0.859884	0.00522914		28.673	0.00182445	0.00017825	28.0594	0.00167525	0.000210511	29.8653	0.00184775	9.84456e-05	29.8655	0.00190426	0.000180812		32.7604	0.834113	0.0132185	32.8696	0.83188	0.00960174	33.0957	0.847874	0.0182317	33.8828	0.837338	0.00983213		32.7604	0.00142905	0.000189241	32.8696	0.00148236	0.00012837	33.0957	0.00143265	0.000176134	33.8828	0.001403
28.7015	0.870571	0.0163871	28.0866	0.872378	0.0204684	29.8963	0.879618	0.0190335	29.8966	0.859946	0.00523375		28.7015	0.00182703	0.000178303	28.0866	0.00167731	0.000211369	29.8963	0.00185069	9.9896e-05	29.8966	0.00190919	0.000183629		32.7974	0.834162	0.013221	32.9069	0.831931	0.00960004	33.1335	0.847929	0.0182411	33.9223	0.837392	0.00983889		32.7974	0.00143242	0.000190227	32.9069	0.00148686	0.000128765	33.1335	0.00143602	0.00017635	33.9223	0.00140934
28.7301	0.87062	0.0163895	28.1139	0.872425	0.0204675	29.9273	0.879673	0.0190353	29.9276	0.860007	0.00523809		28.7301	0.00182962	0.000178366	28.1139	0.00167938	0.000212229	29.9273	0.00185365	0.000101366	29.9276	0.00191415	0.000186487		32.8345	0.834212	0.0132238	32.9442	0.831983	0.00959764	33.1713	0.847986	0.0182501	33.9617	0.837445	0.0098456		32.8345	0.00143583	0.000191283	32.9442	0.00149139	0.000129138	33.1713	0.00143939	0.000176547	33.9617	0.00141567
28.7586	0.870669	0.0163916	28.1412	0.872471	0.0204666	29.9584	0.879728	0.0190367	29.9586	0.860069	0.00524222		28.7586	0.00183222	0.000178439	28.1412	0.00168144	0.000213084	29.9584	0.00185661	0.000102854	29.9586	0.00191914	0.000189386		32.8716	0.834263	0.013227	32.9815	0.832037	0.0095947	33.209	0.848043	0.0182587	34.0011	0.837498	0.00985219		32.8716	0.00143928	0.000192408	32.9815	0.00149595	0.00012949	33.209	0.00144276	0.000176724	34.0011	0.00142201
28.7872	0.870718	0.0163935	28.1684	0.872518	0.0204657	29.9894	0.879784	0.0190378	29.9897	0.860132	0.00524614		28.7872	0.00183484	0.00017852	28.1684	0.00168351	0.000213938	29.9894	0.00185958	0.000104355	29.9897	0.00192416	0.000192324		32.9087	0.834315	0.0132306	33.0188	0.832091	0.00959115	33.2468	0.848102	0.018267	34.0405	0.837549	0.00985849		32.9087	0.00144277	0.000193599	33.0188	0.00150054	0.000129812	33.2468	0.00144614	0.000176884	34.0405	0.00142832
28.8157	0.870767	0.0163954	28.1957	0.872564	0.0204649	30.0204	0.879839	0.0190385	30.0207	0.860195	0.00524988		28.8157	0.00183746	0.000178613	28.1957	0.00168558	0.000214793	30.0204	0.00186257	0.000105868	30.0207	0.00192922	0.0001953		32.9457	0.834368	0.0132346	33.0561	0.832148	0.00958742	33.2846	0.848162	0.0182749	34.08	0.837599	0.00986453		32.9457	0.00144631	0.000194853	33.0561	0.00150516	0.000130108	33.2846	0.00144952	0.000177029	34.08	0.00143461
28.8443	0.870816	0.0163973	28.223	0.87261	0.0204642	30.0515	0.879895	0.0190388	30.0517	0.860259	0.00525345		28.8443	0.0018401	0.000178717	28.223	0.00168764	0.000215639	30.0515	0.00186557	0.000107389	30.0517	0.0019343	0.000198313		32.9828	0.834422	0.0132391	33.0934	0.832205	0.00958407	33.3224	0.848222	0.0182826	34.1194	0.837648	0.00987056		32.9828	0.00144991	0.000196167	33.0934	0.00150983	0.000130375	33.3224	0.00145292	0.000177162	34.1194	0.00144087
28.8728	0.870865	0.0163993	28.2502	0.872656	0.0204635	30.0825	0.879951	0.0190384	30.0828	0.860322	0.00525699		28.8728	0.00184276	0.000178833	28.2502	0.00168971	0.000216484	30.0825	0.00186858	0.000108909	30.0828	0.00193943	0.000201364		33.0199	0.834477	0.0132438	33.1307	0.832264	0.00958145	33.3601	0.848283	0.01829	34.1588	0.837696	0.00987681		33.0199	0.00145357	0.000197536	33.1307	0.00151454	0.000130612	33.3601	0.00145633	0.000177285	34.1588	0.0014471
28.9014	0.870914	0.0164014	28.2775	0.872702	0.0204628	30.1136	0.880007	0.0190376	30.1138	0.860387	0.00526045		28.9014	0.00184543	0.000178963	28.2775	0.00169178	0.000217326	30.1136	0.0018716	0.000110432	30.1138	0.00194458	0.000204449		33.057	0.834533	0.0132488	33.168	0.832325	0.00957968	33.3979	0.848344	0.0182972	34.1982	0.837743	0.00988342		33.057	0.00145729	0.000198955	33.168	0.00151928	0.000130818	33.3979	0.00145975	0.000177401	34.1982	0.00145328
28.9299	0.870963	0.0164037	28.3047	0.872747	0.020462	30.1446	0.880064	0.0190363	30.1448	0.860451	0.0052638		28.9299	0.00184811	0.000179105	28.3047	0.00169385	0.000218158	30.1446	0.00187463	0.000111953	30.1448	0.00194976	0.000207568		33.0941	0.83459	0.013254	33.2054	0.832387	0.00957864	33.4357	0.848405	0.0183043	34.2376	0.83779	0.00989047		33.0941	0.00146109	0.000200423	33.2054	0.00152407	0.000130991	33.4357	0.00146319	0.000177515	34.2376	0.00145942
28.9584	0.871012	0.0164062	28.332	0.872793	0.0204612	30.1756	0.880122	0.0190345	30.1759	0.860516	0.00526713		28.9584	0.00185081	0.000179259	28.332	0.00169593	0.00021899	30.1756	0.00187767	0.000113468	30.1759	0.00195498	0.00021072		33.1311	0.834649	0.0132593	33.2426	0.83245	0.00957815	33.4735	0.848466	0.0183114	34.2771	0.837836	0.00989807		33.1311	0.00146495	0.00020193	33.2426	0.00152889	0.000131133	33.4735	0.00146664	0.00017763	34.2771	0.0014655
28.987	0.871061	0.0164091	28.3593	0.872838	0.0204603	30.2066	0.880179	0.0190323	30.2069	0.860582	0.00527038		28.987	0.00185353	0.000179428	28.3593	0.001698	0.000219811	30.2066	0.00188072	0.000114967	30.2069	0.00196023	0.000213906		33.1682	0.834708	0.0132647	33.28	0.832514	0.00957794	33.5113	0.848527	0.0183185	34.3165	0.837883	0.00990615		33.1682	0.00146889	0.000203469	33.28	0.00153377	0.000131236	33.5113	0.00147012	0.000177749	34.3165	0.00147153
29.0155	0.871111	0.0164122	28.3865	0.872884	0.0204594	30.2377	0.880237	0.01903	30.2379	0.860647	0.00527359		29.0155	0.00185627	0.000179612	28.3865	0.00170008	0.000220624	30.2377	0.00188378	0.000116458	30.2379	0.00196551	0.000217121		33.2053	0.834768	0.0132704	33.3173	0.832577	0.00957785	33.549	0.848588	0.0183255	34.3559	0.83793	0.0099143		33.2053	0.0014729	0.000205033	33.3173	0.00153869	0.000131303	33.549	0.00147361	0.000177877	34.3559	0.0014775
29.0441	0.87116	0.0164155	28.4138	0.87293	0.0204582	30.2687	0.880295	0.0190274	30.269	0.860713	0.00527672		29.0441	0.00185903	0.00017981	28.4138	0.00170216	0.000221432	30.2687	0.00188686	0.000117936	30.269	0.00197082	0.000220365		33.2424	0.834828	0.0132766	33.3546	0.83264	0.00957771	33.5868	0.848648	0.0183324	34.3953	0.837979	0.00992212		33.2424	0.00147698	0.000206616	33.3546	0.00154365	0.000131333	33.5868	0.00147714	0.000178014	34.3953	0.0014834
29.0726	0.87121	0.0164191	28.4411	0.872975	0.0204571	30.2998	0.880353	0.0190247	30.3	0.860779	0.0052799		29.0726	0.00186181	0.000180024	28.4411	0.00170423	0.000222225	30.2998	0.00188993	0.000119386	30.3	0.00197616	0.000223638		33.2794	0.834889	0.0132835	33.3919	0.832702	0.00957708	33.6246	0.848708	0.018339	34.4347	0.83803	0.00992937		33.2794	0.00148114	0.000208207	33.3919	0.00154867	0.000131321	33.6246	0.00148068	0.000178164	34.4347	0.00148924
29.1012	0.87126	0.0164228	28.4683	0.873021	0.0204558	30.3308	0.880411	0.0190218	30.331	0.860846	0.00528305		29.1012	0.00186461	0.000180255	28.4683	0.00170632	0.00022301	30.3308	0.00189302	0.000120817	30.331	0.00198154	0.000226938		33.3165	0.834951	0.0132911	33.4292	0.832763	0.00957591	33.6624	0.848768	0.0183454	34.4742	0.838084	0.00993602		33.3165	0.00148537	0.000209802	33.4292	0.00155372	0.000131271	33.6624	0.00148426	0.000178328	34.4742	0.00149501
29.1297	0.87131	0.0164267	28.4956	0.873066	0.0204545	30.3618	0.880469	0.0190189	30.3621	0.860912	0.00528619		29.1297	0.00186743	0.0001805	28.4956	0.0017084	0.000223786	30.3618	0.00189613	0.000122226	30.3621	0.00198694	0.000230264		33.3536	0.835013	0.0132995	33.4665	0.832823	0.00957433	33.7002	0.848827	0.0183515	34.5136	0.83814	0.00994215		33.3536	0.00148967	0.000211396	33.4665	0.00155883	0.000131182	33.7002	0.00148787	0.000178509	34.5136	0.00150071
29.1582	0.871361	0.0164308	28.5229	0.873112	0.0204532	30.3929	0.880528	0.019016	30.3931	0.860979	0.00528943		29.1582	0.00187027	0.000180763	28.5229	0.00171049	0.000224544	30.3929	0.00189924	0.000123609	30.3931	0.00199238	0.000233614		33.3907	0.835075	0.0133091	33.5038	0.832883	0.00957248	33.7379	0.848886	0.0183571	34.553	0.838199	0.00994761		33.3907	0.00149404	0.000212976	33.5038	0.00156398	0.000131051	33.7379	0.00149152	0.000178702	34.553	0.00150634
29.1868	0.871412	0.016435	28.5501	0.873158	0.0204519	30.4239	0.880586	0.0190129	30.4241	0.861045	0.0052928		29.1868	0.00187313	0.000181041	28.5501	0.00171258	0.000225292	30.4239	0.00190236	0.000124953	30.4241	0.00199785	0.000236987		33.4278	0.835137	0.0133198	33.5411	0.832941	0.00957076	33.7757	0.848946	0.0183623	34.5924	0.83826	0.00995212		33.4278	0.00149847	0.000214538	33.5411	0.00156917	0.000130878	33.7757	0.00149519	0.000178911	34.5924	0.00151191
29.2153	0.871463	0.0164392	28.5774	0.873203	0.0204507	30.4549	0.880644	0.01901	30.4552	0.861112	0.00529627		29.2153	0.00187602	0.000181335	28.5774	0.00171468	0.000226026	30.4549	0.00190549	0.000126273	30.4552	0.00200335	0.000240382		33.4648	0.835199	0.0133313	33.5784	0.833	0.00956952	33.8135	0.849005	0.018367	34.6318	0.838324	0.0099556		33.4648	0.00150297	0.000216076	33.5784	0.00157442	0.000130662	33.8135	0.00149891	0.000179136	34.6318	0.0015174
29.2439	0.871514	0.0164437	28.6047	0.873249	0.0204497	30.486	0.880702	0.019007	30.4862	0.861178	0.0052999		29.2439	0.00187894	0.000181645	28.6047	0.00171678	0.00022674	30.486	0.00190864	0.000127562	30.4862	0.00200889	0.000243796		33.5019	0.835262	0.0133437	33.6157	0.833059	0.00956914	33.8513	0.849065	0.0183711	34.6713	0.838388	0.00995824		33.5019	0.00150752	0.000217582	33.6157	0.00157972	0.000130398	33.8513	0.00150266	0.000179372	34.6713	0.00152283
29.2724	0.871565	0.0164482	28.6319	0.873295	0.0204487	30.517	0.880761	0.0190043	30.5172	0.861244	0.00530352		29.2724	0.00188189	0.000181971	28.6319	0.00171888	0.000227444	30.517	0.00191179	0.000128809	30.5172	0.00201446	0.000247232		33.539	0.835325	0.0133566	33.653	0.833118	0.00956977	33.889	0.849125	0.0183744	34.7107	0.838453	0.0099602		33.539	0.00151213	0.000219049	33.653	0.00158507	0.000130084	33.889	0.00150645	0.00017962	34.7107	0.00152819
29.301	0.871617	0.0164528	28.6592	0.873341	0.020448	30.548	0.88082	0.0190017	30.5483	0.86131	0.00530718		29.301	0.00188485	0.000182312	28.6592	0.00172099	0.000228125	30.548	0.00191496	0.000130017	30.5483	0.00202006	0.000250686		33.5761	0.835388	0.0133702	33.6903	0.833179	0.00957122	33.9268	0.849186	0.0183766	34.7501	0.838519	0.00996173		33.5761	0.00151679	0.000220474	33.6903	0.00159047	0.000129726	33.9268	0.00151028	0.000179881	34.7501	0.00153349
29.3295	0.871668	0.0164573	28.6865	0.873387	0.0204475	30.5791	0.880879	0.0189993	30.5793	0.861376	0.00531088		29.3295	0.00188785	0.00018267	28.6865	0.00172311	0.000228789	30.5791	0.00191815	0.000131195	30.5793	0.0020257	0.000254157		33.6131	0.835453	0.0133843	33.7276	0.833241	0.00957349	33.9646	0.849247	0.0183777	34.7895	0.838584	0.00996292		33.6131	0.0015215	0.000221852	33.7276	0.00159591	0.000129326	33.9646	0.00151416	0.000180149	34.7895	0.00153873
29.3581	0.87172	0.0164617	28.7137	0.873433	0.0204472	30.6101	0.880938	0.0189972	30.6103	0.861441	0.00531463		29.3581	0.00189088	0.000183043	28.7137	0.00172524	0.000229438	30.6101	0.00192134	0.000132337	30.6103	0.00203137	0.000257642		33.6502	0.835518	0.0133991	33.7649	0.833305	0.00957649	34.0024	0.849309	0.0183777	34.8289	0.838649	0.00996366		33.6502	0.00152625	0.00022317	33.7649	0.00160141	0.00012888	34.0024	0.00151808	0.000180424	34.8289	0.00154391
29.3866	0.871772	0.0164659	28.741	0.873479	0.0204472	30.6411	0.880997	0.0189956	30.6414	0.861506	0.0053184		29.3866	0.00189394	0.00018343	28.741	0.00172737	0.00023006	30.6411	0.00192455	0.000133426	30.6414	0.00203708	0.000261144		33.6873	0.835584	0.0134142	33.8022	0.83337	0.00957985	34.0402	0.849372	0.0183766	34.8684	0.838714	0.00996384		33.6873	0.00153103	0.00022443	33.8022	0.00160695	0.000128396	34.0402	0.00152205	0.000180701	34.8684	0.00154904
29.4152	0.871824	0.01647	28.7682	0.873524	0.0204476	30.6722	0.881057	0.0189943	30.6724	0.861571	0.0053223		29.4152	0.00189703	0.000183832	28.7682	0.00172951	0.000230665	30.6722	0.00192777	0.000134484	30.6724	0.00204282	0.000264659		33.7244	0.835652	0.0134296	33.8396	0.833437	0.00958339	34.0779	0.849435	0.0183744	34.9078	0.838777	0.00996343		33.7244	0.00153585	0.000225632	33.8396	0.00161255	0.000127874	34.0779	0.00152606	0.000180974	34.9078	0.00155412
29.4437	0.871876	0.0164739	28.7955	0.87357	0.0204482	30.7032	0.881117	0.0189934	30.7034	0.861636	0.00532635		29.4437	0.00190015	0.000184247	28.7955	0.00173165	0.00023125	30.7032	0.00193101	0.000135505	30.7034	0.0020486	0.000268186		33.7615	0.835721	0.0134451	33.8768	0.833504	0.00958682	34.1157	0.849499	0.0183709	34.9472	0.83884	0.00996252		33.7615	0.0015407	0.000226769	33.8768	0.0016182	0.000127314	34.1157	0.00153012	0.000181242	34.9472	0.00155915
29.4722	0.871929	0.0164778	28.8228	0.873615	0.0204491	30.7342	0.881177	0.018993	30.7345	0.861701	0.00533046		29.4722	0.0019033	0.000184677	28.8228	0.00173381	0.000231808	30.7342	0.00193427	0.000136483	30.7345	0.00205442	0.000271726		33.7985	0.83579	0.0134606	33.9142	0.833573	0.00959019	34.1535	0.849564	0.0183661	34.9866	0.838902	0.00996123		33.7985	0.00154557	0.000227841	33.9142	0.00162389	0.00012672	34.1535	0.00153422	0.000181502	34.9866	0.00156414
29.5008	0.871981	0.0164815	28.85	0.873661	0.0204503	30.7653	0.881238	0.0189932	30.7655	0.861765	0.00533467		29.5008	0.00190649	0.00018512	28.85	0.00173598	0.000232348	30.7653	0.00193754	0.000137416	30.7655	0.00206029	0.000275277		33.8356	0.835861	0.0134759	33.9515	0.833642	0.00959337	34.1913	0.849629	0.0183598	35.026	0.838964	0.00995966		33.8356	0.00155047	0.000228848	33.9515	0.00162963	0.000126098	34.1913	0.00153837	0.000181745	35.026	0.00156909
29.5293	0.872033	0.0164851	28.8773	0.873706	0.0204517	30.7963	0.881299	0.0189937	30.7965	0.861829	0.00533897		29.5293	0.00190971	0.000185573	28.8773	0.00173816	0.000232862	30.7963	0.00194083	0.000138319	30.7965	0.00206618	0.000278839		33.8727	0.835933	0.0134913	33.9888	0.833712	0.00959611	34.2291	0.849694	0.018352	35.0655	0.839027	0.00995816		33.8727	0.00155538	0.00022979	33.9888	0.0016354	0.000125455	34.2291	0.00154256	0.000181968	35.0655	0.00157401
29.5579	0.872086	0.0164888	28.9046	0.873752	0.0204534	30.8273	0.881361	0.0189948	30.8276	0.861893	0.00534335		29.5579	0.00191297	0.000186038	28.9046	0.00174035	0.000233352	30.8273	0.00194414	0.000139188	30.8276	0.00207212	0.000282409		33.9098	0.836006	0.0135064	34.0261	0.833782	0.00959822	34.2668	0.84976	0.018343	35.1049	0.83909	0.00995684		33.9098	0.00156029	0.000230657	34.0261	0.00164122	0.000124795	34.2668	0.0015468	0.000182165	35.1049	0.00157888
29.5864	0.872138	0.0164924	28.9318	0.873797	0.0204553	30.8584	0.881422	0.0189965	30.8586	0.861957	0.00534761		29.5864	0.00191626	0.000186515	28.9318	0.00174256	0.00023382	30.8584	0.00194747	0.000140006	30.8586	0.0020781	0.000285992		33.9468	0.836078	0.0135213	34.0634	0.83385	0.00959967	34.3046	0.849824	0.0183332	35.1443	0.839154	0.00995544		33.9468	0.00156521	0.000231453	34.0634	0.00164707	0.000124126	34.3046	0.00155109	0.000182326	35.1443	0.00158373
29.615	0.87219	0.016496	28.9591	0.873842	0.0204574	30.8894	0.881484	0.0189986	30.8896	0.86202	0.00535181		29.615	0.00191959	0.000187002	28.9591	0.00174477	0.00023426	30.8894	0.00195082	0.000140796	30.8896	0.00208413	0.000289583		33.9839	0.836151	0.0135358	34.1007	0.833918	0.00960034	34.3424	0.849888	0.0183231	35.1837	0.839219	0.00995366		33.9839	0.00157012	0.000232185	34.1007	0.00165295	0.000123452	34.3424	0.00155542	0.000182447	35.1837	0.00158854
29.6435	0.872243	0.0164997	28.9864	0.873887	0.0204596	30.9204	0.881546	0.0190011	30.9207	0.862083	0.00535594		29.6435	0.00192295	0.000187497	28.9864	0.001747	0.000234676	30.9204	0.00195419	0.000141555	30.9207	0.00209019	0.00029318		34.021	0.836222	0.0135496	34.138	0.833985	0.00960022	34.3802	0.849951	0.0183131	35.2231	0.839284	0.00995109		34.021	0.00157503	0.00023285	34.138	0.00165886	0.000122778	34.3802	0.00155979	0.000182521	35.2231	0.00159332
29.672	0.872295	0.0165033	29.0136	0.873933	0.0204619	30.9515	0.881608	0.0190041	30.9517	0.862145	0.00535994		29.672	0.00192635	0.000188003	29.0136	0.00174924	0.00023507	30.9515	0.00195759	0.000142283	30.9517	0.00209631	0.000296786		34.0581	0.836293	0.0135626	34.1753	0.83405	0.00959915	34.4179	0.850013	0.0183038	35.2626	0.83935	0.00994749		34.0581	0.00157992	0.000233451	34.1753	0.0016648	0.000122108	34.4179	0.0015642	0.000182546	35.2626	0.00159807
29.7006	0.872348	0.016507	29.0409	0.873978	0.0204641	30.9825	0.88167	0.0190074	30.9827	0.862208	0.00536378		29.7006	0.00192978	0.000188517	29.0409	0.0017515	0.000235431	30.9825	0.00196102	0.000142972	30.9827	0.00210247	0.000300399		34.0951	0.836362	0.0135745	34.2126	0.834114	0.00959747	34.4557	0.850074	0.0182957	35.302	0.839418	0.00994293		34.0951	0.0015848	0.000233991	34.2126	0.00167076	0.00012145	34.4557	0.00156865	0.000182512	35.302	0.0016028
29.7291	0.8724	0.0165105	29.0681	0.874024	0.0204664	31.0135	0.881733	0.019011	31.0138	0.86227	0.00536753		29.7291	0.00193325	0.000189039	29.0681	0.00175377	0.000235771	31.0135	0.00196448	0.000143641	31.0138	0.00210867	0.000304019		34.1322	0.83643	0.0135855	34.2499	0.834177	0.00959544	34.4935	0.850133	0.0182891	35.3414	0.839485	0.00993775		34.1322	0.00158965	0.000234471	34.2499	0.00167673	0.000120809	34.4935	0.00157314	0.00018242	35.3414	0.0016075
29.7577	0.872453	0.016514	29.0954	0.874069	0.0204685	31.0446	0.881795	0.0190148	31.0448	0.862332	0.00537112		29.7577	0.00193676	0.000189569	29.0954	0.00175606	0.000236084	31.0446	0.00196797	0.000144286	31.0448	0.00211492	0.000307639		34.1693	0.836496	0.0135956	34.2872	0.834239	0.00959335	34.5313	0.850191	0.0182843	35.3808	0.839552	0.00993239		34.1693	0.00159448	0.000234886	34.2872	0.00168273	0.000120191	34.5313	0.00157767	0.000182265	35.3808	0.00161218
29.7862	0.872507	0.0165174	29.1227	0.874115	0.0204705	31.0756	0.881859	0.019019	31.0758	0.862394	0.00537465		29.7862	0.0019403	0.000190105	29.1227	0.00175837	0.000236368	31.0756	0.00197149	0.000144903	31.0758	0.00212122	0.000311271		34.2064	0.836561	0.0136049	34.3245	0.8343	0.00959124	34.569	0.850249	0.0182814	35.4203	0.839619	0.00992706		34.2064	0.00159927	0.000235237	34.3245	0.00168873	0.000119599	34.569	0.00158222	0.000182041	35.4203	0.00161684
29.8148	0.872561	0.0165207	29.1499	0.874161	0.0204723	31.1067	0.881922	0.0190234	31.1069	0.862457	0.00537814		29.8148	0.00194389	0.000190647	29.1499	0.00176069	0.000236628	31.1067	0.00197505	0.000145502	31.1069	0.00212758	0.000314906		34.2435	0.836624	0.0136134	34.3618	0.83436	0.00958922	34.6068	0.850307	0.0182806	35.4597	0.839686	0.00992176		34.2435	0.00160402	0.000235533	34.3618	0.00169475	0.000119037	34.6068	0.00158681	0.000181739	35.4597	0.00162148
29.8433	0.872615	0.0165239	29.1772	0.874208	0.020474	31.1377	0.881985	0.0190279	31.1379	0.862519	0.00538167		29.8433	0.0019475	0.000191196	29.1772	0.00176303	0.000236861	31.1377	0.00197864	0.000146086	31.1379	0.00213398	0.000318542		34.2805	0.836686	0.013621	34.3991	0.834419	0.00958736	34.6446	0.850365	0.0182813	35.4991	0.839752	0.00991628		34.2805	0.00160874	0.000235773	34.3991	0.00170078	0.000118508	34.6446	0.00159143	0.000181369	35.4991	0.0016261
29.8719	0.87267	0.0165271	29.2045	0.874254	0.0204755	31.1687	0.882049	0.0190324	31.1689	0.862582	0.00538534		29.8719	0.00195116	0.000191751	29.2045	0.00176538	0.000237065	31.1687	0.00198228	0.000146657	31.1689	0.00214043	0.00032218		34.3176	0.836747	0.0136276	34.4364	0.834478	0.00958557	34.6824	0.850422	0.0182837	35.5385	0.839818	0.00991041		34.3176	0.00161342	0.000235962	34.4364	0.00170681	0.000118011	34.6824	0.00159607	0.000180924	35.5385	0.00163071
29.9004	0.872726	0.0165302	29.2317	0.874301	0.0204769	31.1998	0.882113	0.0190372	31.2	0.862644	0.00538931		29.9004	0.00195486	0.000192312	29.2317	0.00176776	0.000237246	31.1998	0.00198596	0.000147212	31.2	0.00214694	0.000325825		34.3547	0.836807	0.0136333	34.4738	0.834537	0.00958385	34.7202	0.85048	0.0182872	35.5779	0.839882	0.00990412		34.3547	0.00161806	0.000236101	34.4738	0.00171284	0.000117547	34.7202	0.00160074	0.000180414	35.5779	0.00163531
29.929	0.872782	0.0165333	29.259	0.874348	0.020478	31.2308	0.882176	0.0190421	31.231	0.862707	0.00539358		29.929	0.00195859	0.000192879	29.259	0.00177016	0.000237396	31.2308	0.00198969	0.000147767	31.231	0.0021535	0.000329471		34.3918	0.836866	0.013638	34.511	0.834595	0.00958217	34.7579	0.850537	0.0182916	35.6174	0.839946	0.00989764		34.3918	0.00162265	0.000236191	34.511	0.00171888	0.000117123	34.7579	0.00160543	0.000179841	35.6174	0.00163989
29.9575	0.872839	0.0165365	29.2862	0.874395	0.020479	31.2618	0.88224	0.0190472	31.2621	0.862771	0.00539818		29.9575	0.00196236	0.00019345	29.2862	0.00177258	0.000237522	31.2618	0.00199346	0.000148313	31.2621	0.00216011	0.000333111		34.4288	0.836923	0.0136421	34.5484	0.834653	0.00958055	34.7957	0.850595	0.0182964	35.6568	0.84001	0.00989125		34.4288	0.00162719	0.000236232	34.5484	0.00172492	0.000116735	34.7957	0.00161014	0.000179209	35.6568	0.00164447
29.986	0.872896	0.0165398	29.3135	0.874442	0.0204798	31.2929	0.882303	0.0190526	31.2931	0.862835	0.00540328		29.986	0.00196616	0.000194027	29.3135	0.00177502	0.00023762	31.2929	0.00199729	0.000148864	31.2931	0.00216678	0.000336758		34.4659	0.83698	0.0136457	34.5857	0.834711	0.00957898	34.8335	0.850654	0.0183011	35.6962	0.840073	0.00988526		34.4659	0.00163167	0.000236215	34.5857	0.00173096	0.000116382	34.8335	0.00161487	0.000178524	35.6962	0.00164903
30.0146	0.872954	0.0165433	29.3408	0.874489	0.0204804	31.3239	0.882366	0.0190582	31.3241	0.8629	0.00540889		30.0146	0.00197001	0.000194608	29.3408	0.00177748	0.000237691	31.3239	0.00200118	0.000149416	31.3241	0.00217351	0.000340403		34.503	0.837036	0.0136492	34.623	0.83477	0.00957741	34.8713	0.850712	0.0183055	35.7356	0.840137	0.00987997		34.503	0.00163611	0.000236154	34.623	0.001737	0.000116065	34.8713	0.00161961	0.000177794	35.7356	0.00165358
30.0431	0.873012	0.016547	29.368	0.874536	0.0204807	31.3549	0.882429	0.0190641	31.3552	0.862965	0.00541501		30.0431	0.00197389	0.000195194	29.368	0.00177996	0.000237733	31.3549	0.00200512	0.000149979	31.3552	0.00218029	0.000344044		34.5401	0.837092	0.0136524	34.6603	0.834829	0.0095758	34.9091	0.850771	0.018309	35.775	0.840201	0.00987564		34.5401	0.00164051	0.000236048	34.6603	0.00174304	0.00011578	34.9091	0.00162437	0.000177017	35.775	0.00165813
30.0717	0.87307	0.0165509	29.3953	0.874583	0.0204807	31.386	0.882492	0.0190702	31.3862	0.86303	0.00542173		30.0717	0.00197781	0.000195782	29.3953	0.00178247	0.000237752	31.386	0.00200912	0.000150552	31.3862	0.00218712	0.000347679		34.5772	0.837147	0.0136557	34.6976	0.834888	0.0095742	34.9468	0.85083	0.0183116	35.8145	0.840264	0.00987231		34.5772	0.00164485	0.0002359	34.6976	0.00174906	0.000115526	34.9468	0.00162915	0.000176209	35.8145	0.00166265
30.1002	0.873129	0.0165551	29.4226	0.874631	0.0204805	31.417	0.882554	0.0190765	31.4172	0.863097	0.00542927		30.1002	0.00198177	0.000196375	29.4226	0.00178501	0.00023774	31.417	0.0020132	0.000151143	31.4172	0.00219402	0.000351321		34.6142	0.837202	0.013659	34.7349	0.834949	0.00957259	34.9846	0.850888	0.0183134	35.8539	0.840326	0.00987003		34.6142	0.00164915	0.00023571	34.7349	0.00175508	0.000115298	34.9846	0.00163393	0.000175382	35.8539	0.00166717
30.1288	0.873188	0.0165595	29.4498	0.874679	0.02048	31.448	0.882617	0.0190829	31.4483	0.863164	0.00543759		30.1288	0.00198577	0.00019697	29.4498	0.00178757	0.000237704	31.448	0.00201734	0.000151755	31.4483	0.00220097	0.000354957		34.6513	0.837257	0.0136625	34.7722	0.83501	0.00957123	35.0224	0.850946	0.0183144	35.8933	0.840388	0.00986875		34.6513	0.00165341	0.00023548	34.7722	0.00176109	0.000115098	35.0224	0.00163872	0.000174547	35.8933	0.00167167
30.1573	0.873247	0.0165642	29.4771	0.874726	0.0204792	31.4791	0.88268	0.0190895	31.4793	0.863232	0.00544681		30.1573	0.0019898	0.000197568	29.4771	0.00179016	0.000237637	31.4791	0.00202155	0.000152384	31.4793	0.00220798	0.000358583		34.6884	0.837312	0.0136662	34.8095	0.835074	0.00957034	35.0602	0.851004	0.0183149	35.9327	0.840449	0.00986848		34.6884	0.00165762	0.000235208	34.8095	0.00176709	0.000114929	35.0602	0.00164352	0.000173717	35.9327	0.00167616
30.1858	0.873306	0.0165692	29.5044	0.874775	0.0204783	31.5101	0.882743	0.0190962	31.5103	0.8633	0.00545701		30.1858	0.00199388	0.000198167	29.5044	0.00179277	0.000237546	31.5101	0.00202584	0.000153043	31.5103	0.00221503	0.000362211		34.7255	0.837368	0.0136702	34.8468	0.835138	0.00956974	35.0979	0.851061	0.0183151	35.9721	0.840509	0.00986913		34.7255	0.00166179	0.00023489	34.8468	0.00177308	0.000114786	35.0979	0.00164832	0.000172902	35.9721	0.00168063
30.2144	0.873365	0.0165744	29.5316	0.874823	0.0204773	31.5411	0.882806	0.019103	31.5414	0.863369	0.00546841		30.2144	0.00199799	0.000198768	29.5316	0.00179541	0.000237425	31.5411	0.00203022	0.000153729	31.5414	0.00222215	0.000365836		34.7625	0.837424	0.0136744	34.8841	0.835203	0.00956935	35.1357	0.851118	0.0183154	36.0115	0.840568	0.0098703		34.7625	0.00166591	0.000234529	34.8841	0.00177905	0.000114669	35.1357	0.00165312	0.000172115	36.0115	0.00168509
30.2429	0.873424	0.0165799	29.5589	0.874871	0.0204761	31.5722	0.882869	0.01911	31.5724	0.863438	0.0054807		30.2429	0.00200214	0.00019937	29.5589	0.00179809	0.00023728	31.5722	0.00203467	0.000154445	31.5724	0.00222932	0.000369455		34.7996	0.837481	0.0136791	34.9214	0.835269	0.00956925	35.1735	0.851174	0.018316	36.051	0.840627	0.00987181		34.7996	0.00167001	0.000234129	34.9214	0.00178501	0.000114577	35.1735	0.00165792	0.000171369	36.051	0.00168954
30.2715	0.873483	0.0165856	29.5861	0.874919	0.0204749	31.6032	0.882932	0.019117	31.6034	0.863509	0.00549396		30.2715	0.00200634	0.000199971	29.5861	0.00180079	0.000237104	31.6032	0.0020392	0.000155186	31.6034	0.00223654	0.000373066		34.8367	0.837539	0.0136846	34.9587	0.835336	0.00956938	35.2113	0.851229	0.0183173	36.0904	0.840685	0.00987355		34.8367	0.00167407	0.000233689	34.9587	0.00179095	0.00011451	35.2113	0.00166272	0.00017067	36.0904	0.00169397
30.3	0.873542	0.0165914	29.6134	0.874968	0.0204738	31.6343	0.882995	0.0191242	31.6345	0.863579	0.00550807		30.3	0.00201057	0.000200574	29.6134	0.00180353	0.000236904	31.6343	0.00204383	0.000155972	31.6345	0.00224382	0.000376681		34.8738	0.837597	0.0136908	34.996	0.835402	0.00956967	35.2491	0.851284	0.0183194	36.1298	0.840744	0.00987543		34.8738	0.0016781	0.000233211	34.996	0.00179686	0.000114467	35.2491	0.0016675	0.00017003	36.1298	0.00169837
30.3286	0.873601	0.0165974	29.6407	0.875016	0.0204727	31.6653	0.883059	0.0191317	31.6655	0.86365	0.00552286		30.3286	0.00201484	0.000201175	29.6407	0.00180629	0.000236674	31.6653	0.00204854	0.000156792	31.6655	0.00225115	0.000380292		34.9109	0.837655	0.0136977	35.0333	0.835469	0.00957003	35.2868	0.851339	0.0183222	36.1692	0.840803	0.00987748		34.9109	0.00168211	0.000232691	35.0333	0.00180276	0.00011445	35.2868	0.00167228	0.000169468	36.1692	0.00170276
30.3571	0.87366	0.0166036	29.668	0.875065	0.0204717	31.6963	0.883123	0.0191395	31.6965	0.863722	0.00553818		30.3571	0.00201916	0.000201774	29.668	0.00180909	0.00023642	31.6963	0.00205335	0.000157642	31.6965	0.00225853	0.000383895		34.9479	0.837713	0.0137053	35.0706	0.835535	0.00957069	35.3246	0.851394	0.0183258	36.2086	0.840863	0.00987986		34.9479	0.00168609	0.000232128	35.0706	0.00180863	0.000114464	35.3246	0.00167704	0.000168991	36.2086	0.00170713
30.3857	0.873718	0.0166098	29.6952	0.875113	0.0204708	31.7274	0.883187	0.0191477	31.7276	0.863794	0.00555389		30.3857	0.00202351	0.000202372	29.6952	0.00181193	0.000236138	31.7274	0.00205825	0.00015853	31.7276	0.00226596	0.000387497		34.985	0.837771	0.0137132	35.1079	0.8356	0.00957207	35.3624	0.851449	0.01833	36.2481	0.840924	0.00988274		34.985	0.00169006	0.000231521	35.1079	0.00181448	0.000114511	35.3624	0.00168178	0.000168607	36.2481	0.00171147
30.4142	0.873777	0.0166162	29.7225	0.875162	0.0204701	31.7584	0.883252	0.0191567	31.7586	0.863866	0.00556984		30.4142	0.00202791	0.000202967	29.7225	0.0018148	0.000235832	31.7584	0.00206326	0.000159462	31.7586	0.00227346	0.000391102		35.0221	0.837828	0.0137214	35.1452	0.835665	0.00957478	35.4002	0.851504	0.0183348	36.2875	0.840987	0.00988619		35.0221	0.001694	0.000230866	35.1452	0.00182031	0.000114592	35.4002	0.0016865	0.000168329	36.2875	0.0017158
30.4428	0.873835	0.0166227	29.7497	0.87521	0.0204696	31.7894	0.883317	0.0191662	31.7896	0.863939	0.00558586		30.4428	0.00203235	0.000203557	29.7497	0.0018177	0.000235499	31.7894	0.00206836	0.000160429	31.7896	0.002281	0.000394705		35.0592	0.837885	0.0137298	35.1826	0.83573	0.00957919	35.438	0.85156	0.0183403	36.3269	0.841052	0.00989035		35.0592	0.00169794	0.000230167	35.1826	0.0018261	0.000114708	35.438	0.00169121	0.000168159	36.3269	0.0017201
30.4713	0.873894	0.0166293	29.777	0.875259	0.0204693	31.8205	0.883382	0.0191764	31.8207	0.864011	0.00560189		30.4713	0.00203683	0.000204143	29.777	0.00182064	0.000235144	31.8205	0.00207357	0.000161422	31.8207	0.00228858	0.000398299		35.0962	0.83794	0.0137382	35.2199	0.835795	0.00958558	35.4757	0.851617	0.0183463	36.3663	0.84112	0.00989536		35.0962	0.00170187	0.000229425	35.2199	0.00183187	0.000114861	35.4757	0.00169589	0.000168102	36.3663	0.00172438
30.4998	0.873952	0.016636	29.8043	0.875307	0.0204693	31.8515	0.883448	0.0191875	31.8517	0.864084	0.00561783		30.4998	0.00204135	0.000204724	29.8043	0.00182362	0.000234764	31.8515	0.00207888	0.000162462	31.8517	0.00229623	0.0004019		35.1333	0.837995	0.0137466	35.2572	0.835861	0.00959426	35.5135	0.851675	0.0183525	36.4057	0.84119	0.00990123		35.1333	0.00170579	0.000228638	35.2572	0.00183759	0.000115055	35.5135	0.00170054	0.000168168	36.4057	0.00172864
30.5284	0.874011	0.0166429	29.8315	0.875355	0.0204695	31.8825	0.883514	0.0191996	31.8827	0.864157	0.00563358		30.5284	0.00204591	0.000205296	29.8315	0.00182663	0.00023436	31.8825	0.0020843	0.000163537	31.8827	0.00230393	0.000405501		35.1704	0.83805	0.0137549	35.2945	0.835928	0.00960529	35.5513	0.851734	0.0183587	36.4452	0.841264	0.00990786		35.1704	0.0017097	0.000227803	35.2945	0.00184327	0.000115288	35.5513	0.00170518	0.000168353	36.4452	0.00173288
30.5569	0.874069	0.0166497	29.8588	0.875404	0.0204698	31.9136	0.88358	0.0192125	31.9138	0.86423	0.00564905		30.5569	0.00205052	0.000205862	29.8588	0.00182969	0.000233936	31.9136	0.00208982	0.000164639	31.9138	0.00231167	0.000409098		35.2075	0.838104	0.0137631	35.3318	0.835995	0.00961881	35.5891	0.851795	0.0183644	36.4846	0.84134	0.00991507		35.2075	0.00171361	0.000226917	35.3318	0.00184891	0.000115568	35.5891	0.00170979	0.000168663	36.4846	0.00173709
30.5855	0.874128	0.0166567	29.8861	0.875452	0.0204703	31.9446	0.883646	0.0192263	31.9448	0.864304	0.00566411		30.5855	0.00205517	0.00020642	29.8861	0.00183278	0.000233491	31.9446	0.00209544	0.000165769	31.9448	0.00231945	0.000412693		35.2446	0.838158	0.0137714	35.3691	0.836064	0.00963461	35.6268	0.851856	0.0183692	36.524	0.841417	0.00992278		35.2446	0.00171753	0.00022598	35.3691	0.0018545	0.000115896	35.6268	0.00171438	0.0001691	36.524	0.00174128
30.614	0.874187	0.0166636	29.9133	0.8755	0.020471	31.9756	0.883713	0.019241	31.9758	0.864378	0.0056788		30.614	0.00205985	0.000206967	29.9133	0.00183591	0.000233025	31.9756	0.00210119	0.000166942	31.9758	0.0023273	0.000416297		35.2816	0.838213	0.0137801	35.4064	0.836134	0.00965184	35.6646	0.851919	0.0183729	36.5634	0.841496	0.00993101		35.2816	0.00172144	0.000224986	35.4064	0.00186004	0.000116271	35.6646	0.00171894	0.000169664	36.5634	0.00174544
30.6426	0.874246	0.0166705	29.9406	0.875549	0.0204717	32.0067	0.88378	0.0192563	32.0069	0.864453	0.00569307		30.6426	0.00206458	0.000207506	29.9406	0.00183909	0.000232543	32.0067	0.00210703	0.000168141	32.0069	0.00233519	0.000419898		35.3187	0.838268	0.0137892	35.4437	0.836205	0.00966989	35.7024	0.851983	0.0183755	36.6029	0.841576	0.0099395		35.3187	0.00172535	0.000223942	35.4437	0.00186553	0.000116695	35.7024	0.00172349	0.000170351	36.6029	0.00174957
30.6711	0.874305	0.0166772	29.9678	0.875598	0.0204726	32.0377	0.883848	0.0192721	32.0379	0.864528	0.00570684		30.6711	0.00206935	0.000208034	29.9678	0.00184231	0.000232042	32.0377	0.00211299	0.000169357	32.0379	0.00234313	0.000423493		35.3558	0.838323	0.0137987	35.481	0.836277	0.00968811	35.7402	0.852048	0.0183767	36.6423	0.841657	0.00994786		35.3558	0.00172926	0.000222847	35.481	0.00187097	0.000117169	35.7402	0.00172802	0.000171159	36.6423	0.00175368
30.6996	0.874364	0.0166838	29.9951	0.875647	0.0204734	32.0687	0.883915	0.0192883	32.069	0.864603	0.00572031		30.6996	0.00207416	0.000208546	29.9951	0.00184557	0.000231526	32.0687	0.00211905	0.000170606	32.069	0.00235111	0.000427092		35.3929	0.83838	0.0138087	35.5183	0.83635	0.0097059	35.7779	0.852113	0.0183768	36.6817	0.841738	0.00995566		35.3929	0.00173318	0.000221702	35.5183	0.00187635	0.000117694	35.7779	0.00173253	0.000172084	36.6817	0.00175775
30.7282	0.874424	0.0166902	30.0224	0.875696	0.0204744	32.0998	0.883983	0.0193047	32.1	0.864678	0.00573339		30.7282	0.00207901	0.000209048	30.0224	0.00184887	0.000230997	32.0998	0.00212523	0.00017188	32.1	0.00235914	0.000430692		35.4299	0.838439	0.0138192	35.5556	0.836425	0.00972287	35.8157	0.852178	0.0183757	36.7211	0.841819	0.0099626		35.4299	0.00173711	0.000220507	35.5556	0.00188167	0.000118268	35.8157	0.00173702	0.000173118	36.7211	0.00176177
30.7567	0.874483	0.0166964	30.0496	0.875745	0.0204753	32.1308	0.884051	0.0193212	32.131	0.864754	0.00574619		30.7567	0.00208389	0.000209534	30.0496	0.00185222	0.000230454	32.1308	0.00213151	0.000173172	32.131	0.00236722	0.000434288		35.467	0.838499	0.0138302	35.5929	0.836499	0.00973877	35.8535	0.852243	0.0183734	36.7605	0.841899	0.00996872		35.467	0.00174105	0.000219259	35.5929	0.00188692	0.000118891	35.8535	0.00174149	0.000174256	36.7605	0.00176577
30.7853	0.874543	0.0167026	30.0769	0.875795	0.0204761	32.1618	0.884119	0.0193375	32.1621	0.864829	0.00575876		30.7853	0.00208881	0.000210002	30.0769	0.00185562	0.000229903	32.1618	0.00213788	0.000174476	32.1621	0.00237534	0.000437878		35.5041	0.838562	0.0138418	35.6302	0.836575	0.00975333	35.8913	0.852307	0.0183701	36.8	0.841979	0.00997418		35.5041	0.001745	0.000217961	35.6302	0.00189212	0.000119561	35.8913	0.00174594	0.000175492	36.8	0.00176972
30.8138	0.874603	0.0167087	30.1042	0.875845	0.0204769	32.1929	0.884186	0.0193535	32.1931	0.864905	0.00577122		30.8138	0.00209378	0.000210457	30.1042	0.00185906	0.000229341	32.1929	0.00214438	0.000175808	32.1931	0.00238351	0.000441472		35.5412	0.838626	0.0138539	35.6675	0.83665	0.00976634	35.9291	0.852371	0.0183659	36.8394	0.842059	0.00997929		35.5412	0.00174896	0.000216611	35.6675	0.00189726	0.000120276	35.9291	0.00175038	0.000176814	36.8394	0.00177364
30.8424	0.874662	0.0167149	30.1314	0.875895	0.0204775	32.2239	0.884254	0.0193691	32.2241	0.86498	0.00578363		30.8424	0.00209877	0.000210893	30.1314	0.00186254	0.000228769	32.2239	0.00215098	0.000177153	32.2241	0.00239172	0.000445062		35.5783	0.838692	0.0138664	35.7048	0.836725	0.00977784	35.9669	0.852434	0.0183613	36.8788	0.842138	0.00998442		35.5783	0.00175294	0.000215215	35.7048	0.00190234	0.000121034	35.9669	0.00175481	0.000178213	36.8788	0.00177752
30.8709	0.874722	0.0167213	30.1587	0.875945	0.0204779	32.2549	0.884322	0.0193843	32.2552	0.865056	0.00579602		30.8709	0.0021038	0.000211308	30.1587	0.00186608	0.000228197	32.2549	0.00215767	0.000178504	32.2552	0.00239998	0.000448642		35.6153	0.838759	0.0138791	35.7422	0.8368	0.00978801	36.0046	0.852497	0.0183563	36.9182	0.842216	0.0099899		35.6153	0.00175694	0.000213778	35.7422	0.00190737	0.000121832	36.0046	0.00175922	0.000179684	36.9182	0.00178137
30.8995	0.874781	0.0167279	30.186	0.875996	0.0204782	32.286	0.88439	0.0193989	32.2862	0.865132	0.00580847		30.8995	0.00210887	0.000211705	30.186	0.00186966	0.000227618	32.286	0.00216445	0.000179869	32.2862	0.00240828	0.00045222		35.6524	0.838828	0.013892	35.7794	0.836875	0.00979726	36.0424	0.85256	0.0183515	36.9576	0.842294	0.00999603		35.6524	0.00176095	0.0002123	35.7794	0.00191233	0.000122668	36.0424	0.00176363	0.000181212	36.9576	0.00178518
30.928	0.874841	0.0167348	30.2132	0.876046	0.0204783	32.317	0.884457	0.0194127	32.3172	0.865208	0.00582105		30.928	0.00211397	0.00021208	30.2132	0.00187329	0.000227035	32.317	0.00217135	0.000181246	32.3172	0.00241662	0.000455794		35.6895	0.838898	0.0139049	35.8168	0.836949	0.00980589	36.0802	0.852622	0.018347	36.9971	0.84237	0.010003		35.6895	0.00176499	0.000210785	35.8168	0.00191724	0.000123538	36.0802	0.00176802	0.000182787	36.9971	0.00178896
30.9565	0.8749	0.0167419	30.2405	0.876097	0.0204783	32.3481	0.884524	0.0194258	32.3483	0.865284	0.00583382		30.9565	0.0021191	0.000212431	30.2405	0.00187697	0.000226455	32.3481	0.00217833	0.000182629	32.3483	0.00242501	0.000459359		35.7266	0.838969	0.0139178	35.8541	0.837023	0.00981408	36.118	0.852684	0.0183431	37.0365	0.842445	0.0100107		35.7266	0.00176906	0.000209232	35.8541	0.00192209	0.000124439	36.118	0.0017724	0.0001844	37.0365	0.00179271
30.9851	0.87496	0.0167493	30.2677	0.876148	0.0204782	32.3791	0.884592	0.0194381	32.3793	0.86536	0.00584687		30.9851	0.00212427	0.000212763	30.2677	0.00188069	0.000225871	32.3791	0.00218541	0.000184011	32.3793	0.00243344	0.00046291		35.7636	0.83904	0.0139303	35.8914	0.837097	0.00982182	36.1557	0.852746	0.01834	37.0759	0.84252	0.0100191		35.7636	0.00177316	0.000207645	35.8914	0.00192688	0.000125365	36.1557	0.00177677	0.000186034	37.0759	0.00179643
31.0136	0.875019	0.0167569	30.295	0.876198	0.0204778	32.4101	0.884659	0.0194492	32.4103	0.865437	0.00586029		31.0136	0.00212946	0.000213071	30.295	0.00188447	0.000225292	32.4101	0.00219258	0.000185406	32.4103	0.00244191	0.000466457		35.8007	0.839112	0.013942	35.9287	0.837169	0.00982919	36.1935	0.852808	0.0183378	37.1153	0.842593	0.0100282		35.8007	0.00177728	0.000206026	35.9287	0.00193162	0.000126309	36.1935	0.00178114	0.00018768	37.1153	0.00180013
31.0422	0.875078	0.0167647	30.3223	0.876249	0.0204774	32.4412	0.884726	0.0194593	32.4414	0.865514	0.00587413		31.0422	0.00213468	0.000213355	30.3223	0.0018883	0.000224718	32.4412	0.00219984	0.000186804	32.4414	0.00245042	0.000469993		35.8378	0.839184	0.0139523	35.966	0.83724	0.00983631	36.2313	0.852872	0.0183366	37.1547	0.842665	0.0100381		35.8378	0.00178144	0.000204381	35.966	0.0019363	0.00012727	36.2313	0.0017855	0.000189325	37.1547	0.0018038
31.0707	0.875138	0.0167726	30.3495	0.8763	0.0204769	32.4722	0.884793	0.0194684	32.4724	0.86559	0.00588836		31.0707	0.00213995	0.000213617	30.3495	0.00189217	0.000224145	32.4722	0.00220718	0.0001882	32.4724	0.00245897	0.000473513		35.8749	0.839255	0.0139612	36.0033	0.837311	0.00984332	36.2691	0.852937	0.0183365	37.1942	0.842737	0.0100493		35.8749	0.00178563	0.000202716	36.0033	0.00194092	0.000128242	36.2691	0.00178986	0.000190958	37.1942	0.00180745
31.0993	0.875197	0.0167806	30.3768	0.876351	0.0204763	32.5032	0.88486	0.0194765	32.5034	0.865667	0.00590297		31.0993	0.00214523	0.000213855	30.3768	0.0018961	0.000223583	32.5032	0.0022146	0.000189598	32.5034	0.00246755	0.00047702		35.912	0.839325	0.0139685	36.0406	0.837382	0.00985033	36.3068	0.853003	0.0183371	37.2336	0.842808	0.010062		35.912	0.00178984	0.000201034	36.0406	0.0019455	0.00012922	36.3068	0.00179421	0.000192569	37.2336	0.00181109
31.1278	0.875257	0.0167887	30.4041	0.876402	0.0204755	32.5343	0.884926	0.0194831	32.5345	0.865743	0.00591795		31.1278	0.00215054	0.000214066	30.4041	0.00190007	0.000223027	32.5343	0.0022221	0.000191002	32.5345	0.00247618	0.000480515		35.949	0.839394	0.0139743	36.0779	0.837452	0.00985724	36.3446	0.85307	0.0183383	37.273	0.842879	0.0100761		35.949	0.0017941	0.000199341	36.0779	0.00195002	0.000130197	36.3446	0.00179857	0.000194148	37.273	0.00181471
31.1563	0.875317	0.0167969	30.4313	0.876453	0.0204748	32.5653	0.884993	0.0194888	32.5655	0.86582	0.00593322		31.1563	0.00215589	0.000214255	30.4313	0.00190409	0.000222476	32.5653	0.00222968	0.000192408	32.5655	0.00248483	0.000483994		35.9861	0.839462	0.0139788	36.1152	0.837522	0.00986377	36.3824	0.853139	0.0183401	37.3124	0.84295	0.010091		35.9861	0.00179839	0.000197641	36.1152	0.00195448	0.000131166	36.3824	0.00180292	0.000195685	37.3124	0.00181832
31.1849	0.875376	0.016805	30.4586	0.876504	0.0204739	32.5963	0.885059	0.0194934	32.5965	0.865896	0.00594878		31.1849	0.00216126	0.00021442	30.4586	0.00190817	0.000221942	32.5963	0.00223733	0.000193808	32.5965	0.00249352	0.000487452		36.0232	0.839529	0.013982	36.1525	0.837592	0.00986944	36.4202	0.85321	0.0183422	37.3518	0.843022	0.0101064		36.0232	0.00180273	0.000195941	36.1525	0.00195889	0.000132122	36.4202	0.00180727	0.00019717	37.3518	0.00182192
31.2134	0.875436	0.0168132	30.4859	0.876555	0.020473	32.6274	0.885125	0.0194969	32.6276	0.865971	0.00596446		31.2134	0.00216665	0.000214561	30.4859	0.00191229	0.000221413	32.6274	0.00224506	0.000195215	32.6276	0.00250224	0.000490894		36.0603	0.839595	0.0139841	36.1898	0.837662	0.00987374	36.458	0.853282	0.0183447	37.3913	0.843095	0.0101222		36.0603	0.0018071	0.000194247	36.1898	0.00196324	0.000133054	36.458	0.00181163	0.00019859	37.3913	0.0018255
31.242	0.875496	0.0168212	30.5131	0.876607	0.0204722	32.6584	0.885191	0.0194992	32.6586	0.866046	0.00598019		31.242	0.00217208	0.00021468	30.5131	0.00191646	0.000220897	32.6584	0.00225285	0.000196623	32.6586	0.002511	0.000494313		36.0973	0.83966	0.0139856	36.2271	0.837732	0.00987637	36.4957	0.853356	0.0183478	37.4307	0.843169	0.0101379		36.0973	0.00181151	0.000192568	36.2271	0.00196753	0.000133958	36.4957	0.00181598	0.000199939	37.4307	0.00182908
31.2705	0.875556	0.0168291	30.5404	0.876658	0.0204713	32.6894	0.885256	0.0195005	32.6896	0.866121	0.00599589		31.2705	0.00217752	0.000214775	30.5404	0.00192068	0.000220394	32.6894	0.00226071	0.000198032	32.6896	0.00251977	0.000497711		36.1344	0.839725	0.013987	36.2644	0.837803	0.00987739	36.5335	0.85343	0.0183513	37.4701	0.843244	0.0101534		36.1344	0.00181596	0.000190911	36.2644	0.00197177	0.000134827	36.5335	0.00182035	0.000201208	37.4701	0.00183265
31.2991	0.875617	0.0168368	30.5677	0.87671	0.0204706	32.7205	0.885321	0.0195009	32.7207	0.866196	0.00601144		31.2991	0.00218299	0.000214847	30.5677	0.00192494	0.000219901	32.7205	0.00226862	0.000199441	32.7207	0.00252858	0.000501083		36.1715	0.83979	0.0139888	36.3017	0.837874	0.00987691	36.5713	0.853505	0.0183553	37.5095	0.843319	0.0101685		36.1715	0.00182045	0.000189283	36.3017	0.00197595	0.000135657	36.5713	0.00182472	0.000202389	37.5095	0.00183621
31.3276	0.875678	0.0168442	30.5949	0.876761	0.0204699	32.7515	0.885386	0.0194999	32.7517	0.86627	0.00602656		31.3276	0.00218849	0.000214896	30.5949	0.00192926	0.000219424	32.7515	0.0022766	0.000200858	32.7517	0.0025374	0.000504429		36.2086	0.839855	0.0139913	36.339	0.837946	0.00987497	36.6091	0.853581	0.0183599	37.5489	0.843395	0.010183		36.2086	0.00182498	0.000187692	36.339	0.00198008	0.00013644	36.6091	0.00182909	0.000203481	37.5489	0.00183976
31.3562	0.875738	0.0168513	30.6222	0.876812	0.0204695	32.7825	0.88545	0.0194981	32.7827	0.866344	0.00604116		31.3562	0.00219401	0.000214923	30.6222	0.00193362	0.00021896	32.7825	0.00228463	0.000202279	32.7827	0.00254625	0.000507747		36.2457	0.83992	0.0139945	36.3764	0.838018	0.00987164	36.6469	0.853657	0.0183653	37.5884	0.84347	0.0101968		36.2457	0.00182956	0.000186144	36.3764	0.00198416	0.00013717	36.6469	0.00183347	0.00020448	37.5884	0.00184331
31.3847	0.875799	0.016858	30.6494	0.876864	0.0204691	32.8136	0.885514	0.0194957	32.8138	0.866417	0.00605514		31.3847	0.00219955	0.000214928	30.6494	0.00193803	0.000218507	32.8136	0.00229271	0.000203702	32.8138	0.00255511	0.000511033		36.2827	0.839986	0.0139986	36.4136	0.83809	0.00986695	36.6846	0.853732	0.0183716	37.6278	0.843545	0.0102097		36.2827	0.00183417	0.000184651	36.4136	0.00198818	0.000137843	36.6846	0.00183785	0.000205381	37.6278	0.00184684
31.4133	0.875861	0.0168645	30.6767	0.876915	0.0204689	32.8446	0.885577	0.0194927	32.8448	0.86649	0.0060684		31.4133	0.00220511	0.000214913	30.6767	0.00194249	0.000218073	32.8446	0.00230085	0.000205135	32.8448	0.00256399	0.000514289		36.3198	0.840051	0.0140032	36.451	0.838163	0.00986063	36.7224	0.853806	0.018379	37.6672	0.843619	0.0102216		36.3198	0.00183883	0.000183219	36.451	0.00199216	0.000138449	36.7224	0.00184224	0.000206183	37.6672	0.00185037
31.4418	0.875922	0.0168706	30.704	0.876967	0.0204689	32.8756	0.88564	0.0194893	32.8758	0.866563	0.00608072		31.4418	0.0022107	0.000214877	30.704	0.00194699	0.000217651	32.8756	0.00230903	0.000206577	32.8758	0.00257289	0.000517504		36.3569	0.840116	0.0140083	36.4883	0.838236	0.00985255	36.7602	0.85388	0.0183874	37.7066	0.843692	0.0102325		36.3569	0.00184354	0.000181858	36.4883	0.00199607	0.000138985	36.7602	0.00184665	0.000206879	37.7066	0.00185389
31.4703	0.875984	0.0168766	30.7312	0.877018	0.020469	32.9067	0.885703	0.0194859	32.9069	0.866636	0.00609236		31.4703	0.0022163	0.000214822	30.7312	0.00195153	0.000217242	32.9067	0.00231725	0.000208029	32.9069	0.0025818	0.000520685		36.394	0.840182	0.0140137	36.5256	0.838309	0.00984295	36.798	0.853953	0.0183968	37.746	0.843763	0.0102425		36.394	0.00184828	0.00018057	36.5256	0.00199994	0.000139445	36.798	0.00185106	0.00020747	37.746	0.00185739
31.4989	0.876046	0.0168824	30.7585	0.87707	0.0204693	32.9377	0.885766	0.0194826	32.9379	0.866709	0.00610328		31.4989	0.00222193	0.000214747	30.7585	0.00195612	0.000216852	32.9377	0.00232551	0.00020949	32.9379	0.00259073	0.000523828		36.431	0.840247	0.0140194	36.5629	0.838383	0.00983226	36.8357	0.854024	0.0184073	37.7855	0.843833	0.0102521		36.431	0.00185307	0.000179361	36.5629	0.00200377	0.000139832	36.8357	0.00185548	0.000207952	37.7855	0.00186087
31.5274	0.876109	0.016888	30.7858	0.877121	0.0204696	32.9687	0.885829	0.0194795	32.9689	0.866781	0.00611347		31.5274	0.00222758	0.000214653	30.7858	0.00196075	0.000216474	32.9687	0.0023338	0.000210969	32.9689	0.00259966	0.000526928		36.4681	0.840312	0.0140253	36.6002	0.838457	0.00982078	36.8735	0.854094	0.0184188	37.8249	0.843901	0.0102612		36.4681	0.00185789	0.000178236	36.6002	0.00200756	0.00014014	36.8735	0.00185991	0.000208325	37.8249	0.00186434
31.556	0.876171	0.0168935	30.813	0.877172	0.0204701	32.9998	0.885891	0.0194769	33	0.866854	0.00612311		31.556	0.00223324	0.00021454	30.813	0.00196542	0.000216111	32.9998	0.00234214	0.000212463	33	0.0026086	0.000529983		36.5052	0.840378	0.0140314	36.6375	0.838532	0.00980886	36.9113	0.854164	0.0184312	37.8643	0.843969	0.0102701		36.5052	0.00186276	0.000177199	36.6375	0.00201131	0.000140365	36.9113	0.00186436	0.000208594	37.8643	0.00186779
31.5845	0.876235	0.0168989	30.8403	0.877224	0.0204706	33.0308	0.885954	0.0194745	33.031	0.866926	0.00613227		31.5845	0.00223893	0.000214409	30.8403	0.00197014	0.000215765	33.0308	0.0023505	0.000213974	33.031	0.00261755	0.000532996		36.5423	0.840443	0.0140374	36.6748	0.838608	0.00979686	36.9491	0.854233	0.0184441	37.9037	0.844035	0.0102789		36.5423	0.00186766	0.000176261	36.6748	0.00201502	0.00014051	36.9491	0.00186882	0.000208758	37.9037	0.00187122
31.6131	0.876298	0.0169041	30.8676	0.877275	0.0204712	33.0618	0.886017	0.0194724	33.062	0.866999	0.00614103		31.6131	0.00224464	0.000214262	30.8676	0.00197489	0.000215431	33.0618	0.00235889	0.000215505	33.062	0.00262652	0.000535966		36.5793	0.840508	0.0140435	36.7121	0.838685	0.00978502	36.9869	0.854302	0.0184575	37.9432	0.844102	0.0102877		36.5793	0.00187259	0.00017542	36.7121	0.0020187	0.000140565	36.9869	0.0018733	0.000208823	37.9432	0.00187462
31.6416	0.876362	0.0169091	30.8948	0.877327	0.0204718	33.0929	0.886081	0.0194708	33.0931	0.867071	0.00614951		31.6416	0.00225036	0.000214099	30.8948	0.00197968	0.000215115	33.0929	0.00236731	0.000217058	33.0931	0.00263548	0.000538879		36.6164	0.840574	0.0140493	36.7494	0.838761	0.00977373	37.0246	0.854371	0.0184711	37.9826	0.844169	0.0102966		36.6164	0.00187757	0.000174686	36.7494	0.00202235	0.000140539	37.0246	0.0018778	0.00020879	37.9826	0.001878
31.6701	0.876427	0.0169139	30.9221	0.877378	0.0204724	33.1239	0.886145	0.0194695	33.1241	0.867144	0.00615788		31.6701	0.00225611	0.00021392	30.9221	0.00198451	0.000214812	33.1239	0.00237575	0.000218635	33.1241	0.00264446	0.000541749		36.6535	0.840639	0.0140547	36.7867	0.838839	0.00976357	37.0624	0.854441	0.0184846	38.022	0.844239	0.0103055		36.6535	0.00188259	0.000174058	36.7867	0.00202597	0.000140419	37.0624	0.00188233	0.000208662	38.022	0.00188135
31.6987	0.876492	0.0169184	30.9493	0.87743	0.0204729	33.1549	0.886209	0.0194685	33.1551	0.867217	0.00616625		31.6987	0.00226188	0.000213727	30.9493	0.00198937	0.000214522	33.1549	0.00238422	0.000220235	33.1551	0.00265344	0.000544569		36.6906	0.840704	0.0140595	36.824	0.838917	0.00975499	37.1002	0.854513	0.0184977	38.0614	0.84431	0.0103147		36.6906	0.00188764	0.000173538	36.824	0.00202956	0.000140221	37.1002	0.00188687	0.00020844	38.0614	0.00188468
31.7272	0.876557	0.0169227	30.9766	0.877483	0.0204733	33.186	0.886273	0.0194678	33.1862	0.86729	0.00617476		31.7272	0.00226766	0.00021352	30.9766	0.00199427	0.000214249	33.186	0.00239271	0.000221864	33.1862	0.00266243	0.000547336		36.7277	0.840769	0.0140636	36.8613	0.838996	0.0097484	37.138	0.854586	0.0185103	38.1008	0.844383	0.010324		36.7277	0.00189273	0.000173127	36.8613	0.00203314	0.000139942	37.138	0.00189145	0.00020814	38.1008	0.00188798
31.7558	0.876623	0.0169267	31.0039	0.877535	0.0204736	33.217	0.886338	0.0194673	33.2172	0.867363	0.00618363		31.7558	0.00227347	0.000213298	31.0039	0.0019992	0.000213988	33.217	0.00240122	0.000223521	33.2172	0.00267143	0.000550047		36.7647	0.840834	0.0140669	36.8986	0.839075	0.00974402	37.1758	0.854661	0.0185225	38.1403	0.844458	0.0103336		36.7647	0.00189785	0.000172827	36.8986	0.00203669	0.000139588	37.1758	0.00189604	0.000207756	38.1403	0.00189124
31.7843	0.876689	0.0169307	31.0311	0.877588	0.0204738	33.248	0.886403	0.0194669	33.2482	0.867437	0.0061929		31.7843	0.0022793	0.000213065	31.0311	0.00200416	0.00021374	33.248	0.00240974	0.000225206	33.2482	0.00268043	0.000552709		36.8018	0.840898	0.0140698	36.9359	0.839156	0.00974185	37.2135	0.854738	0.0185345	38.1797	0.844534	0.0103436		36.8018	0.001903	0.000172641	36.9359	0.00204024	0.000139164	37.2135	0.00190067	0.000207306	38.1797	0.00189447
31.8129	0.876755	0.0169346	31.0584	0.877641	0.0204739	33.2791	0.886467	0.0194664	33.2793	0.86751	0.00620264		31.8129	0.00228515	0.000212821	31.0584	0.00200915	0.000213507	33.2791	0.00241829	0.000226921	33.2793	0.00268945	0.000555322		36.8389	0.840962	0.0140722	36.9732	0.839238	0.00974193	37.2513	0.854815	0.0185462	38.2191	0.84461	0.0103541		36.8389	0.00190818	0.000172568	36.9732	0.00204377	0.00013867	37.2513	0.00190532	0.000206798	38.2191	0.00189767
31.8414	0.876821	0.0169385	31.0857	0.877694	0.0204739	33.3101	0.886532	0.0194657	33.3103	0.867584	0.00621301		31.8414	0.00229102	0.000212563	31.0857	0.00201417	0.000213287	33.3101	0.00242685	0.00022867	33.3103	0.00269846	0.00055787		36.876	0.841026	0.0140743	37.0105	0.839321	0.00974402	37.2891	0.854895	0.0185574	38.2585	0.844687	0.0103648		36.876	0.00191339	0.000172608	37.0105	0.00204729	0.000138118	37.2891	0.00191001	0.000206242	38.2585	0.00190084
31.87	0.876887	0.0169426	31.1129	0.877748	0.0204738	33.3412	0.886597	0.0194646	33.3413	0.867659	0.00622398		31.87	0.00229691	0.000212297	31.1129	0.00201921	0.000213077	33.3412	0.00243543	0.00023045	33.3413	0.00270749	0.000560369		36.9131	0.84109	0.0140761	37.0478	0.839404	0.00974783	37.3269	0.854975	0.018568	38.2979	0.844764	0.0103755		36.9131	0.00191863	0.000172758	37.0478	0.0020508	0.000137502	37.3269	0.00191472	0.000205645	38.2979	0.00190398
31.8985	0.876953	0.0169468	31.1402	0.877802	0.0204737	33.3722	0.886663	0.0194631	33.3724	0.867734	0.00623565		31.8985	0.00230283	0.000212024	31.1402	0.00202429	0.000212882	33.3722	0.00244403	0.000232264	33.3724	0.00271653	0.000562813		36.9501	0.841154	0.0140773	37.0852	0.839487	0.00975279	37.3646	0.855056	0.018578	38.3374	0.844841	0.0103863		36.9501	0.00192389	0.000173013	37.0852	0.00205431	0.000136838	37.3646	0.00191947	0.000205019	38.3374	0.00190709
31.9271	0.877019	0.0169513	31.1675	0.877857	0.0204736	33.4032	0.886728	0.0194611	33.4034	0.867809	0.00624804		31.9271	0.00230876	0.000211738	31.1675	0.00202939	0.000212697	33.4032	0.00245265	0.000234111	33.4034	0.00272557	0.000565207		36.9872	0.841218	0.0140779	37.1225	0.83957	0.00975863	37.4024	0.855138	0.0185873	38.3768	0.844917	0.010397		36.9872	0.00192918	0.000173368	37.1225	0.00205782	0.000136126	37.4024	0.00192425	0.000204373	38.3768	0.00191018
31.9556	0.877085	0.0169559	31.1947	0.877911	0.0204735	33.4343	0.886794	0.0194584	33.4344	0.867885	0.00626128		31.9556	0.00231472	0.000211447	31.1947	0.00203451	0.000212524	33.4343	0.00246129	0.000235995	33.4344	0.00273463	0.000567538		37.0243	0.841283	0.014078	37.1598	0.839653	0.0097651	37.4402	0.85522	0.0185962	38.4162	0.844994	0.0104078		37.0243	0.00193449	0.00017382	37.1598	0.00206133	0.000135378	37.4402	0.00192906	0.000203714	38.4162	0.00191325
31.9841	0.877151	0.0169606	31.222	0.877966	0.0204734	33.4653	0.88686	0.0194551	33.4655	0.867962	0.00627522		31.9841	0.00232069	0.000211151	31.222	0.00203965	0.000212363	33.4653	0.00246994	0.000237911	33.4655	0.00274369	0.000569821		37.0614	0.841349	0.0140776	37.1971	0.839736	0.00977202	37.478	0.855302	0.018605	38.4556	0.84507	0.0104186		37.0614	0.00193982	0.000174362	37.1971	0.00206484	0.000134596	37.478	0.0019339	0.000203057	38.4556	0.00191629
32.0127	0.877217	0.0169653	31.2492	0.878021	0.0204733	33.4963	0.886927	0.0194511	33.4965	0.868039	0.00628988		32.0127	0.0023267	0.000210846	31.2492	0.00204482	0.000212212	33.4963	0.00247861	0.00023986	33.4965	0.00275278	0.000572054		37.0984	0.841416	0.0140769	37.2344	0.839819	0.00977923	37.5157	0.855384	0.0186137	38.495	0.845145	0.0104294		37.0984	0.00194515	0.000174989	37.2344	0.00206835	0.000133786	37.5157	0.00193877	0.000202409	38.495	0.00191932
32.0412	0.877283	0.0169697	31.2765	0.878076	0.0204733	33.5274	0.886994	0.0194464	33.5275	0.868118	0.00630542		32.0412	0.00233272	0.000210537	31.2765	0.00205	0.000212073	33.5274	0.00248731	0.000241845	33.5275	0.00276187	0.00057423		37.1355	0.841483	0.0140762	37.2717	0.839902	0.00978668	37.5535	0.855466	0.0186224	38.5344	0.845221	0.0104406		37.1355	0.0019505	0.000175695	37.2717	0.00207187	0.000132958	37.5535	0.00194367	0.000201782	38.5344	0.00192234
32.0698	0.877349	0.0169738	31.3038	0.878131	0.0204732	33.5584	0.887062	0.0194412	33.5586	0.868197	0.00632176		32.0698	0.00233876	0.000210225	31.3038	0.00205521	0.000211946	33.5584	0.00249603	0.000243864	33.5586	0.00277098	0.000576357		37.1726	0.841552	0.0140758	37.309	0.839985	0.0097945	37.5913	0.855546	0.0186311	38.5739	0.845295	0.010452		37.1726	0.00195587	0.000176473	37.309	0.0020754	0.000132111	37.5913	0.0019486	0.000201185	38.5739	0.00192535
32.0983	0.877415	0.0169774	31.331	0.878186	0.0204732	33.5894	0.887131	0.0194355	33.5896	0.868277	0.00633881		32.0983	0.00234483	0.000209905	31.331	0.00206042	0.000211828	33.5894	0.00250476	0.000245915	33.5896	0.00278011	0.000578436		37.2097	0.841623	0.0140757	37.3463	0.840067	0.00980275	37.6291	0.855626	0.0186394	38.6133	0.845368	0.010464		37.2097	0.00196124	0.000177313	37.3463	0.00207894	0.000131258	37.6291	0.00195356	0.000200629	38.6133	0.00192836
32.1269	0.877481	0.0169804	31.3583	0.878241	0.0204731	33.6205	0.887201	0.0194293	33.6207	0.868359	0.00635651		32.1269	0.00235091	0.000209584	31.3583	0.00206566	0.000211723	33.6205	0.00251352	0.000247997	33.6207	0.00278925	0.00058047		37.2467	0.841695	0.0140757	37.3836	0.840149	0.00981141	37.6669	0.855705	0.0186472	38.6527	0.84544	0.0104765		37.2467	0.00196662	0.000178207	37.3836	0.00208249	0.000130401	37.6669	0.00195855	0.00020012	38.6527	0.00193136
32.1554	0.877547	0.0169828	31.3856	0.878297	0.020473	33.6515	0.887271	0.0194227	33.6517	0.868441	0.00637489		32.1554	0.00235702	0.000209261	31.3856	0.00207091	0.00021163	33.6515	0.00252231	0.000250113	33.6517	0.00279842	0.000582449		37.2838	0.841769	0.0140759	37.4209	0.840231	0.00982063	37.7046	0.855782	0.0186542	38.6921	0.845511	0.0104892		37.2838	0.001972	0.000179148	37.4209	0.00208606	0.000129548	37.7046	0.00196357	0.000199668	38.6921	0.00193436
32.184	0.877613	0.0169847	31.4128	0.878352	0.0204727	33.6825	0.887343	0.0194157	33.6827	0.868525	0.00639371		32.184	0.00236315	0.000208932	31.4128	0.00207618	0.000211546	33.6825	0.00253112	0.000252258	33.6827	0.0028076	0.000584389		37.3209	0.841845	0.0140763	37.4582	0.840311	0.00983075	37.7424	0.855859	0.0186606	38.7316	0.84558	0.0105018		37.3209	0.00197738	0.000180127	37.4582	0.00208964	0.000128705	37.7424	0.00196862	0.000199281	38.7316	0.00193736
32.2125	0.87768	0.0169862	31.4401	0.878408	0.0204723	33.7136	0.887414	0.0194085	33.7138	0.868609	0.00641285		32.2125	0.0023693	0.000208603	31.4401	0.00208146	0.000211478	33.7136	0.00253995	0.00025443	33.7138	0.00281682	0.000586286		37.358	0.841922	0.0140769	37.4955	0.840392	0.00984201	37.7802	0.855935	0.0186663	38.771	0.845649	0.0105138		37.358	0.00198276	0.000181132	37.4955	0.00209324	0.000127878	37.7802	0.0019737	0.000198967	38.771	0.00194037
32.241	0.877746	0.0169873	31.4674	0.878463	0.0204717	33.7446	0.887487	0.0194011	33.7448	0.868695	0.00643235		32.241	0.00237547	0.000208275	31.4674	0.00208675	0.00021142	33.7446	0.00254881	0.000256633	33.7448	0.00282606	0.000588141		37.3951	0.842002	0.0140778	37.5328	0.840473	0.00985458	37.818	0.856011	0.0186712	38.8104	0.845717	0.0105248		37.3951	0.00198814	0.000182158	37.5328	0.00209685	0.000127072	37.818	0.00197881	0.000198736	38.8104	0.00194338
32.2696	0.877813	0.0169882	31.4946	0.87852	0.0204711	33.7756	0.88756	0.0193936	33.7758	0.868781	0.00645206		32.2696	0.00238166	0.000207942	31.4946	0.00209205	0.000211376	33.7756	0.0025577	0.000258864	33.7758	0.00283532	0.000589957		37.4321	0.842083	0.0140789	37.5701	0.840553	0.00986863	37.8558	0.856087	0.0186754	38.8498	0.845785	0.0105346		37.4321	0.00199352	0.000183201	37.5701	0.00210049	0.000126291	37.8558	0.00198395	0.000198588	38.8498	0.0019464
32.2981	0.87788	0.0169888	31.5219	0.878576	0.0204704	33.8067	0.887633	0.0193862	33.8069	0.868869	0.00647181		32.2981	0.00238787	0.00020761	31.5219	0.00209736	0.000211348	33.8067	0.00256662	0.000261119	33.8069	0.00284462	0.000591739		37.4692	0.842166	0.0140799	37.6074	0.840634	0.00988377	37.8935	0.856162	0.0186788	38.8892	0.845854	0.0105433		37.4692	0.00199891	0.00018425	37.6074	0.00210416	0.000125544	37.8935	0.00198912	0.000198531	38.8892	0.00194942
32.3267	0.877947	0.0169893	31.5492	0.878632	0.0204697	33.8377	0.887706	0.0193787	33.8379	0.868958	0.00649157		32.3267	0.00239411	0.00020728	31.5492	0.00210269	0.000211331	33.8377	0.00257556	0.000263397	33.8379	0.00285395	0.000593491		37.5063	0.842251	0.0140808	37.6447	0.840715	0.00989954	37.9313	0.856238	0.0186814	38.9287	0.845922	0.0105507		37.5063	0.00200431	0.000185297	37.6447	0.00210786	0.000124834	37.9313	0.00199432	0.000198565	38.9287	0.00195247
32.3552	0.878014	0.0169896	31.5764	0.878688	0.020469	33.8687	0.88778	0.0193715	33.8689	0.869049	0.00651144		32.3552	0.00240036	0.000206948	31.5764	0.00210802	0.000211333	33.8687	0.00258454	0.000265703	33.8689	0.00286331	0.000595208		37.5434	0.842336	0.0140815	37.682	0.840796	0.00991523	37.9691	0.856313	0.0186833	38.9681	0.845992	0.0105566		37.5434	0.00200971	0.000186337	37.682	0.00211158	0.00012417	37.9691	0.00199954	0.000198694	38.9681	0.00195553
32.3838	0.878082	0.0169898	31.6037	0.878745	0.0204683	33.8998	0.887855	0.0193645	33.9	0.86914	0.00653137		32.3838	0.00240663	0.000206617	31.6037	0.00211336	0.000211352	33.8998	0.00259355	0.00026803	33.9	0.0028727	0.000596904		37.5804	0.842423	0.0140821	37.7194	0.840877	0.0099304	38.0069	0.856389	0.0186844	39.0075	0.846063	0.0105609		37.5804	0.00201512	0.000187361	37.7194	0.00211534	0.000123554	38.0069	0.00200478	0.000198919	39.0075	0.0019586
32.4123	0.878149	0.0169899	31.6309	0.878802	0.0204677	33.9308	0.88793	0.0193576	33.931	0.869233	0.00655122		32.4123	0.00241293	0.000206289	31.6309	0.00211871	0.000211385	33.9308	0.0026026	0.000270374	33.931	0.00288213	0.000598574		37.6175	0.84251	0.0140825	37.7567	0.84096	0.00994489	38.0446	0.856465	0.0186852	39.0469	0.846135	0.0105636		37.6175	0.00202055	0.000188354	37.7567	0.00211914	0.000122993	38.0446	0.00201004	0.00019924	39.0469	0.00196171
32.4408	0.878217	0.0169897	31.6582	0.878859	0.0204671	33.9618	0.888006	0.0193512	33.962	0.869328	0.00657123		32.4408	0.00241924	0.000205958	31.6582	0.00212407	0.00021144	33.9618	0.00261167	0.000272739	33.962	0.0028916	0.000600227		37.6546	0.842597	0.0140831	37.794	0.841043	0.00995879	38.0824	0.856542	0.0186858	39.0863	0.846209	0.0105649		37.6546	0.00202599	0.000189317	37.794	0.00212298	0.000122492	38.0824	0.00201533	0.000199658	39.0863	0.00196484
32.4694	0.878285	0.0169894	31.6855	0.878916	0.0204667	33.9929	0.888083	0.0193453	33.9931	0.869424	0.00659145		32.4694	0.00242558	0.00020563	31.6855	0.00212943	0.000211513	33.9929	0.0026208	0.000275121	33.9931	0.00290112	0.000601864		37.6917	0.842685	0.0140842	37.8313	0.841127	0.00997221	38.1202	0.856619	0.0186862	39.1258	0.846286	0.0105649		37.6917	0.00203144	0.000190246	37.8313	0.00212685	0.000122054	38.1202	0.00202063	0.000200178	39.1258	0.001968
32.4979	0.878354	0.016989	31.7127	0.878973	0.0204663	34.0239	0.888161	0.01934	34.0241	0.869521	0.00661168		32.4979	0.00243194	0.000205306	31.7127	0.0021348	0.000211605	34.0239	0.00262995	0.000277517	34.0241	0.00291067	0.000603492		37.7288	0.842772	0.014086	37.8686	0.841212	0.00998505	38.158	0.856696	0.0186866	39.1652	0.846364	0.0105639		37.7288	0.00203692	0.000191136	37.8686	0.00213078	0.000121688	38.158	0.00202595	0.000200793	39.1652	0.00197121
32.5265	0.878422	0.0169884	31.74	0.87903	0.0204661	34.0549	0.88824	0.0193351	34.0551	0.869619	0.00663191		32.5265	0.00243832	0.000204981	31.74	0.00214017	0.00021172	34.0549	0.00263915	0.000279923	34.0551	0.00292027	0.000605109		37.7658	0.84286	0.0140884	37.9059	0.841298	0.00999733	38.1958	0.856774	0.0186871	39.2046	0.846444	0.010562		37.7658	0.00204242	0.000191982	37.9059	0.00213475	0.000121397	38.1958	0.00203128	0.000201498	39.2046	0.00197445
32.555	0.878491	0.0169878	31.7673	0.879087	0.020466	34.086	0.888321	0.0193312	34.0862	0.869718	0.00665229		32.555	0.00244472	0.000204662	31.7673	0.00214555	0.000211856	34.086	0.0026484	0.000282345	34.0862	0.00292992	0.000606725		37.8029	0.842947	0.0140915	37.9432	0.841383	0.0100091	38.2335	0.856853	0.0186878	39.244	0.846526	0.0105597		37.8029	0.00204794	0.00019278	37.9432	0.00213877	0.000121185	38.2335	0.00203663	0.000202291	39.244	0.00197774
32.5836	0.87856	0.0169871	31.7945	0.879145	0.0204659	34.117	0.888402	0.0193282	34.1172	0.869818	0.00667257		32.5836	0.00245115	0.000204347	31.7945	0.00215093	0.000212017	34.117	0.00265769	0.000284777	34.1172	0.00293963	0.000608343		37.84	0.843035	0.0140952	37.9805	0.841469	0.0100203	38.2713	0.856932	0.0186887	39.2834	0.84661	0.0105575		37.84	0.00205348	0.000193526	37.9805	0.00214284	0.000121052	38.2713	0.00204198	0.000203168	39.2834	0.00198108
32.6121	0.878629	0.0169864	31.8218	0.879202	0.020466	34.1481	0.888486	0.0193258	34.1482	0.869918	0.00669267		32.6121	0.00245759	0.000204033	31.8218	0.00215632	0.000212203	34.1481	0.00266703	0.000287211	34.1482	0.00294938	0.000609961		37.8771	0.843121	0.0140993	38.0178	0.841556	0.0100308	38.3091	0.857011	0.0186901	39.3229	0.846694	0.010556		37.8771	0.00205906	0.00019421	38.0178	0.00214696	0.000121001	38.3091	0.00204734	0.000204125	39.3229	0.00198447
32.6407	0.878698	0.0169857	31.849	0.87926	0.0204661	34.1791	0.88857	0.0193244	34.1793	0.870019	0.00671265		32.6407	0.00246406	0.000203726	31.849	0.00216171	0.000212412	34.1791	0.00267642	0.000289653	34.1793	0.00295918	0.000611589		37.9141	0.843208	0.0141039	38.0551	0.841642	0.0100409	38.3469	0.857089	0.0186919	39.3623	0.846778	0.0105556		37.9141	0.00206466	0.000194836	38.0551	0.00215112	0.00012103	38.3469	0.0020527	0.000205151	39.3623	0.00198793
32.6692	0.878766	0.0169852	31.8763	0.879318	0.0204663	34.2101	0.888656	0.0193242	34.2103	0.87012	0.00673249		32.6692	0.00247056	0.000203424	31.8763	0.00216711	0.000212651	34.2101	0.00268587	0.000292103	34.2103	0.00296905	0.000613231		37.9512	0.843294	0.014109	38.0924	0.841727	0.0100505	38.3847	0.857167	0.0186944	39.4017	0.846863	0.0105565		37.9512	0.00207029	0.000195408	38.0924	0.00215534	0.000121138	38.3847	0.00205805	0.000206251	39.4017	0.00199145
32.6977	0.878835	0.0169849	31.9036	0.879376	0.0204666	34.2412	0.888744	0.0193247	34.2413	0.870222	0.00675214		32.6977	0.00247707	0.000203127	31.9036	0.00217251	0.000212917	34.2412	0.00269536	0.000294554	34.2413	0.00297898	0.000614889		37.9883	0.843379	0.0141144	38.1297	0.841812	0.0100596	38.4224	0.857244	0.0186976	39.4411	0.846947	0.0105585		37.9883	0.00207596	0.00019593	38.1297	0.00215961	0.000121323	38.4224	0.00206342	0.000207419	39.4411	0.00199503
32.7263	0.878904	0.0169849	31.9308	0.879434	0.020467	34.2722	0.888833	0.019326	34.2724	0.870324	0.00677158		32.7263	0.00248361	0.000202839	31.9308	0.00217791	0.00021321	34.2722	0.00270491	0.000297003	34.2724	0.00298896	0.000616562		38.0254	0.843464	0.0141199	38.167	0.841896	0.0100679	38.4602	0.85732	0.0187016	39.4806	0.847031	0.0105618		38.0254	0.00208166	0.000196403	38.167	0.00216392	0.000121581	38.4602	0.00206878	0.000208647	39.4806	0.00199869
32.7548	0.878973	0.0169853	31.9581	0.879492	0.0204674	34.3032	0.888923	0.0193285	34.3034	0.870425	0.0067908		32.7548	0.00249017	0.00020256	31.9581	0.00218332	0.000213535	34.3032	0.00271452	0.000299456	34.3034	0.00299901	0.000618264		38.0625	0.843547	0.0141253	38.2043	0.841979	0.0100754	38.498	0.857395	0.0187065	39.52	0.847114	0.0105661		38.0625	0.0020874	0.000196831	38.2043	0.00216829	0.000121912	38.498	0.00207413	0.000209929	39.52	0.00200241
32.7834	0.879042	0.0169861	31.9854	0.87955	0.020468	34.3343	0.889015	0.0193319	34.3344	0.870527	0.00680971		32.7834	0.00249676	0.000202291	31.9854	0.00218873	0.000213889	34.3343	0.0027242	0.00030191	34.3344	0.00300913	0.000619995		38.0995	0.84363	0.0141308	38.2416	0.842061	0.0100816	38.5358	0.857469	0.018712	39.5594	0.847196	0.0105713		38.0995	0.00209318	0.000197217	38.2416	0.0021727	0.000122303	38.5358	0.00207948	0.000211257	39.5594	0.00200621
32.8119	0.87911	0.0169872	32.0126	0.879608	0.0204687	34.3653	0.889108	0.0193359	34.3655	0.870629	0.00682815		32.8119	0.00250337	0.000202032	32.0126	0.00219415	0.000214274	34.3653	0.00273393	0.00030436	34.3655	0.00301931	0.000621751		38.1366	0.843711	0.0141363	38.279	0.842142	0.0100868	38.5735	0.857542	0.0187181	39.5988	0.847278	0.0105768		38.1366	0.00209901	0.000197563	38.279	0.00217715	0.000122752	38.5735	0.00208482	0.000212627	39.5988	0.00201008
32.8405	0.879179	0.0169886	32.0399	0.879666	0.0204696	34.3963	0.889202	0.0193407	34.3965	0.870731	0.00684612		32.8405	0.00251001	0.000201786	32.0399	0.00219957	0.000214694	34.3963	0.00274372	0.000306806	34.3965	0.00302956	0.000623537		38.1737	0.843792	0.0141419	38.3162	0.842222	0.0100906	38.6113	0.857615	0.0187247	39.6382	0.847359	0.0105822		38.1737	0.00210488	0.000197876	38.3162	0.00218165	0.000123248	38.6113	0.00209016	0.00021403	39.6382	0.00201404
32.869	0.879248	0.0169903	32.0672	0.879725	0.0204707	34.4274	0.889298	0.0193466	34.4275	0.870834	0.00686365		32.869	0.00251667	0.000201553	32.0672	0.00220499	0.000215141	34.4274	0.00275359	0.000309255	34.4275	0.00303989	0.000625371		38.2108	0.843871	0.0141477	38.3536	0.842301	0.0100935	38.6491	0.857688	0.0187315	39.6776	0.847441	0.0105868		38.2108	0.00211079	0.000198167	38.3536	0.00218619	0.000123784	38.6491	0.00209548	0.000215461	39.6776	0.00201806
32.8976	0.879316	0.0169922	32.0944	0.879783	0.0204719	34.4584	0.889395	0.0193532	34.4586	0.870936	0.00688071		32.8976	0.00252335	0.000201334	32.0944	0.00221041	0.000215628	34.4584	0.00276352	0.0003117	34.4586	0.0030503	0.00062724		38.2478	0.84395	0.0141537	38.3909	0.842378	0.0100953	38.6869	0.857761	0.0187385	39.7171	0.847522	0.0105907		38.2478	0.00211676	0.000198451	38.3909	0.00219078	0.000124348	38.6869	0.00210079	0.000216911	39.7171	0.00202215
32.9261	0.879386	0.0169942	32.1217	0.879841	0.0204733	34.4894	0.889492	0.0193604	34.4896	0.871039	0.00689729		32.9261	0.00253006	0.000201132	32.1217	0.00221584	0.000216145	34.4894	0.00277351	0.000314135	34.4896	0.00306077	0.000629144		38.2849	0.844028	0.0141597	38.4282	0.842455	0.0100963	38.7247	0.857834	0.0187453	39.7565	0.847604	0.0105939		38.2849	0.00212278	0.000198733	38.4282	0.0021954	0.000124935	38.7247	0.0021061	0.000218384	39.7565	0.00202631
32.9547	0.879455	0.0169964	32.1489	0.879899	0.0204748	34.5205	0.889591	0.0193685	34.5207	0.871142	0.00691357		32.9547	0.0025368	0.000200949	32.1489	0.00222127	0.000216695	34.5205	0.00278357	0.000316572	34.5207	0.00307132	0.000631098		38.322	0.844105	0.0141658	38.4655	0.842531	0.0100962	38.7624	0.857908	0.0187519	39.7959	0.847685	0.010597		38.322	0.00212885	0.000199017	38.4655	0.00220008	0.000125542	38.7624	0.00211141	0.000219864	39.7959	0.00203054
32.9832	0.879525	0.0169986	32.1762	0.879958	0.0204765	34.5515	0.889691	0.0193773	34.5517	0.871244	0.00692958		32.9832	0.00254356	0.000200783	32.1762	0.0022267	0.000217282	34.5515	0.00279371	0.000319007	34.5517	0.00308196	0.000633104		38.3591	0.844181	0.0141719	38.5028	0.842606	0.0100951	38.8002	0.857983	0.0187583	39.8353	0.847766	0.0106006		38.3591	0.00213497	0.000199315	38.5028	0.00220479	0.000126153	38.8002	0.0021167	0.000221349	39.8353	0.00203483
33.0117	0.879595	0.0170008	32.2035	0.880016	0.0204782	34.5825	0.889791	0.0193866	34.5827	0.871347	0.00694543		33.0117	0.00255034	0.000200639	32.2035	0.00223213	0.000217902	34.5825	0.0028039	0.000321435	34.5827	0.00309267	0.000635155		38.3962	0.844256	0.0141781	38.5401	0.84268	0.0100931	38.838	0.858058	0.0187643	39.8747	0.847846	0.0106049		38.3962	0.00214114	0.000199632	38.5401	0.00220954	0.000126768	38.838	0.00212199	0.00022283	39.8747	0.00203918
33.0403	0.879665	0.017003	32.2307	0.880075	0.0204799	34.6136	0.889891	0.0193962	34.6138	0.87145	0.00696123		33.0403	0.00255716	0.000200516	32.2307	0.00223757	0.000218556	34.6136	0.00281415	0.000323856	34.6138	0.00310345	0.000637251		38.4332	0.844331	0.0141844	38.5774	0.842754	0.0100904	38.8758	0.858134	0.0187699	39.9142	0.847926	0.0106102		38.4332	0.00214736	0.000199973	38.5774	0.00221434	0.000127377	38.8758	0.00212728	0.000224303	39.9142	0.00204359
33.0688	0.879736	0.0170051	32.258	0.880134	0.0204817	34.6446	0.889993	0.0194064	34.6448	0.871552	0.00697696		33.0688	0.002564	0.000200413	32.258	0.00224302	0.000219247	34.6446	0.00282449	0.00032628	34.6448	0.00311434	0.000639414		38.4703	0.844406	0.0141907	38.6147	0.842827	0.0100873	38.9136	0.858211	0.018775	39.9536	0.848005	0.0106165		38.4703	0.00215363	0.000200349	38.6147	0.00221917	0.000127973	38.9136	0.00213256	0.00022576	39.9536	0.00204806
33.0974	0.879807	0.0170071	32.2853	0.880193	0.0204835	34.6756	0.890094	0.0194166	34.6758	0.871655	0.00699271		33.0974	0.00257087	0.000200335	32.2853	0.00224846	0.000219967	34.6756	0.00283489	0.0003287	34.6758	0.0031253	0.000641632		38.5074	0.84448	0.0141969	38.652	0.8429	0.0100841	38.9513	0.858287	0.0187797	39.993	0.848084	0.010624		38.5074	0.00215996	0.000200774	38.652	0.00222406	0.000128549	38.9513	0.00213783	0.000227192	39.993	0.00205257
33.1259	0.879879	0.0170089	32.3125	0.880252	0.0204852	34.7067	0.890196	0.0194269	34.7069	0.871757	0.00700856		33.1259	0.00257777	0.000200281	32.3125	0.00225391	0.000220727	34.7067	0.00284534	0.00033111	34.7069	0.00313635	0.000643901		38.5445	0.844555	0.0142032	38.6893	0.842973	0.0100809	38.9891	0.858364	0.0187837	40.0324	0.848163	0.0106331		38.5445	0.00216633	0.000201251	38.6893	0.00222899	0.000129098	38.9891	0.0021431	0.000228599	40.0324	0.00205712
33.1545	0.879952	0.0170106	32.3398	0.880311	0.0204869	34.7377	0.890298	0.0194371	34.7379	0.871859	0.0070245		33.1545	0.00258469	0.00020025	32.3398	0.00225937	0.000221519	34.7377	0.00285585	0.000333519	34.7379	0.00314748	0.00064623		38.5816	0.844629	0.0142095	38.7266	0.843045	0.0100778	39.0269	0.858441	0.0187871	40.0718	0.848243	0.010644		38.5816	0.00217275	0.000201779	38.7266	0.00223397	0.00012962	39.0269	0.00214838	0.000229969	40.0718	0.00206172
33.183	0.880024	0.0170123	32.3671	0.880371	0.0204885	34.7687	0.890401	0.0194471	34.7689	0.871961	0.00704063		33.183	0.00259164	0.000200246	32.3671	0.00226483	0.00022234	34.7687	0.00286644	0.000335928	34.7689	0.00315871	0.000648634		38.6186	0.844703	0.0142157	38.7639	0.843116	0.0100745	39.0647	0.858517	0.0187898	40.1113	0.848322	0.0106567		38.6186	0.00217921	0.000202365	38.7639	0.00223899	0.000130109	39.0647	0.00215365	0.000231302	40.1113	0.00206635
33.2116	0.880097	0.0170139	32.3943	0.880431	0.0204901	34.7998	0.890503	0.019457	34.8	0.872063	0.00705693		33.2116	0.00259863	0.000200269	32.3943	0.0022703	0.000223201	34.7998	0.00287708	0.000338332	34.8	0.00317002	0.000651094		38.6557	0.844777	0.0142217	38.8012	0.843188	0.0100713	39.1024	0.858592	0.0187916	40.1507	0.848402	0.0106716		38.6557	0.00218572	0.000203014	38.8012	0.00224406	0.000130566	39.1024	0.00215893	0.000232587	40.1507	0.00207101
33.2401	0.88017	0.0170156	32.4216	0.880491	0.0204915	34.8308	0.890606	0.0194666	34.831	0.872165	0.0070734		33.2401	0.00260564	0.000200314	32.4216	0.00227578	0.000224091	34.8308	0.00288776	0.000340729	34.831	0.00318141	0.000653613		38.6928	0.844852	0.0142273	38.8385	0.84326	0.0100682	39.1402	0.858668	0.0187925	40.1901	0.848482	0.0106888		38.6928	0.00219226	0.000203729	38.8385	0.00224919	0.000130985	39.1402	0.00216421	0.000233827	40.1901	0.00207569
33.2686	0.880244	0.0170173	32.4489	0.880552	0.0204928	34.8619	0.890708	0.0194759	34.862	0.872267	0.00709005		33.2686	0.00261269	0.000200387	32.4489	0.00228126	0.00022501	34.8619	0.00289851	0.000343128	34.862	0.0031929	0.000656208		38.7299	0.844927	0.0142325	38.8758	0.843333	0.0100653	39.178	0.858743	0.0187927	40.2295	0.848563	0.0107088		38.7299	0.00219884	0.000204508	38.8758	0.00225436	0.000131365	39.178	0.00216951	0.00023501	40.2295	0.00208039
33.2972	0.880318	0.0170189	32.4761	0.880613	0.0204939	34.8929	0.89081	0.019485	34.8931	0.872369	0.00710685		33.2972	0.00261977	0.000200488	32.4761	0.00228676	0.000225965	34.8929	0.00290931	0.000345525	34.8931	0.00320449	0.000658873		38.7669	0.845003	0.0142375	38.9131	0.843406	0.0100626	39.2158	0.858818	0.0187923	40.2689	0.848643	0.0107314		38.7669	0.00220545	0.000205359	38.9131	0.00225958	0.000131706	39.2158	0.00217482	0.000236138	40.2689	0.0020851
33.3257	0.880392	0.0170205	32.5034	0.880675	0.0204947	34.9239	0.890912	0.0194938	34.9241	0.872471	0.0071238		33.3257	0.00262688	0.000200612	32.5034	0.00229226	0.000226945	34.9239	0.00292014	0.000347914	34.9241	0.00321615	0.000661597		38.804	0.845079	0.0142427	38.9504	0.843481	0.0100604	39.2535	0.858892	0.0187917	40.3084	0.848723	0.0107561		38.804	0.00221209	0.000206281	38.9504	0.00226487	0.000131998	39.2535	0.00218014	0.000237201	40.3084	0.00208982
33.3543	0.880466	0.017022	32.5307	0.880738	0.0204952	34.955	0.891014	0.0195022	34.9551	0.872573	0.00714093		33.3543	0.00263403	0.000200765	32.5307	0.00229778	0.000227956	34.955	0.00293102	0.000350301	34.9551	0.0032279	0.000664383		38.8411	0.845156	0.0142482	38.9877	0.843557	0.010059	39.2913	0.858966	0.0187911	40.3478	0.848803	0.0107822		38.8411	0.00221875	0.000207262	38.9877	0.00227022	0.000132249	39.2913	0.00218548	0.000238199	40.3478	0.00209454
33.3828	0.880541	0.0170236	32.5579	0.880801	0.0204954	34.986	0.891115	0.01951	34.9862	0.872675	0.00715816		33.3828	0.00264121	0.000200945	32.5579	0.00230331	0.000228996	34.986	0.00294194	0.000352688	34.9862	0.00323975	0.000667254		38.8782	0.845234	0.0142543	39.0251	0.843634	0.0100586	39.3291	0.859039	0.0187907	40.3872	0.848882	0.0108088		38.8782	0.00222544	0.000208307	39.0251	0.00227562	0.00013246	39.3291	0.00219084	0.000239125	40.3872	0.00209925
33.4114	0.880616	0.0170252	32.5852	0.880865	0.0204953	35.017	0.891216	0.0195174	35.0172	0.872777	0.00717557		33.4114	0.00264842	0.000201149	32.5852	0.00230885	0.000230059	35.017	0.0029529	0.00035507	35.0172	0.00325168	0.000670184		38.9153	0.845312	0.014261	39.0624	0.843711	0.010059	39.3669	0.859112	0.0187907	40.4266	0.848961	0.0108351		38.9153	0.00223214	0.000209411	39.0624	0.00228108	0.000132634	39.3669	0.00219622	0.000239969	40.4266	0.00210395
33.4399	0.880692	0.0170268	32.6124	0.880929	0.0204947	35.0481	0.891316	0.0195244	35.0482	0.872878	0.00719315		33.4399	0.00265567	0.000201379	32.6124	0.0023144	0.000231152	35.0481	0.00296388	0.000357445	35.0482	0.0032637	0.000673173		38.9523	0.845391	0.0142682	39.0997	0.843789	0.0100599	39.4047	0.859186	0.018791	40.4661	0.849039	0.0108602		38.9523	0.00223885	0.000210569	39.0997	0.00228661	0.000132767	39.4047	0.00220163	0.000240737	40.4661	0.00210865
33.4684	0.880767	0.0170285	32.6397	0.880994	0.0204939	35.0791	0.891416	0.019531	35.0793	0.87298	0.00721085		33.4684	0.00266296	0.000201635	32.6397	0.00231997	0.000232269	35.0791	0.00297488	0.000359818	35.0793	0.00327579	0.00067623		38.9894	0.845471	0.0142759	39.137	0.843867	0.0100611	39.4424	0.859259	0.0187917	40.5055	0.849118	0.0108835		38.9894	0.00224556	0.000211776	39.137	0.00229221	0.000132865	39.4424	0.00220706	0.00024142	40.5055	0.00211332
33.497	0.880843	0.0170301	32.667	0.88106	0.0204928	35.1101	0.891516	0.0195371	35.1103	0.873082	0.00722867		33.497	0.00267028	0.000201913	32.667	0.00232556	0.000233405	35.1101	0.00298591	0.000362188	35.1103	0.00328798	0.000679355		39.0265	0.845552	0.014284	39.1743	0.843944	0.0100622	39.4802	0.859334	0.0187927	40.5449	0.849198	0.0109046		39.0265	0.00225228	0.000213025	39.1743	0.00229787	0.00013293	39.4802	0.00221251	0.000242019	40.5449	0.00211798
33.5255	0.880919	0.0170317	32.6942	0.881126	0.0204914	35.1412	0.891614	0.019543	35.1413	0.873183	0.00724662		33.5255	0.00267764	0.000202215	32.6942	0.00233117	0.000234571	35.1412	0.00299696	0.000364552	35.1413	0.00330024	0.000682533		39.0636	0.845634	0.0142927	39.2116	0.844022	0.0100627	39.518	0.85941	0.0187942	40.5843	0.849278	0.0109233		39.0636	0.00225899	0.000214308	39.2116	0.00230361	0.000132959	39.518	0.002218	0.000242529	40.5843	0.00212261
33.5541	0.880996	0.0170332	32.7215	0.881192	0.0204899	35.1722	0.891713	0.0195487	35.1724	0.873285	0.00726468		33.5541	0.00268504	0.000202543	32.7215	0.00233678	0.000235753	35.1722	0.00300801	0.00036691	35.1724	0.00331257	0.000685763		39.1006	0.845716	0.0143019	39.2489	0.8441	0.0100623	39.5558	0.859487	0.0187964	40.6237	0.849359	0.0109391		39.1006	0.00226569	0.000215613	39.2489	0.00230942	0.000132957	39.5558	0.00222352	0.000242947	40.6237	0.00212722
33.5826	0.881073	0.0170346	32.7488	0.881259	0.0204882	35.2032	0.89181	0.0195543	35.2034	0.873385	0.00728269		33.5826	0.00269247	0.000202891	32.7488	0.00234243	0.000236956	35.2032	0.00301908	0.000369264	35.2034	0.00332499	0.000689059		39.1377	0.845799	0.0143117	39.2862	0.844177	0.0100607	39.5936	0.859565	0.0187993	40.6632	0.849441	0.0109521		39.1377	0.00227239	0.000216939	39.2862	0.00231532	0.000132931	39.5936	0.00222908	0.000243265	40.6632	0.00213181
33.6112	0.88115	0.0170359	32.776	0.881326	0.0204864	35.2343	0.891907	0.01956	35.2344	0.873486	0.00730072		33.6112	0.00269994	0.00020326	32.776	0.00234809	0.00023818	35.2343	0.00303015	0.000371612	35.2344	0.00333748	0.000692403		39.1748	0.845882	0.014322	39.3235	0.844256	0.0100577	39.6313	0.859645	0.0188029	40.7026	0.849523	0.0109621		39.1748	0.00227908	0.00021828	39.3235	0.00232129	0.000132884	39.6313	0.00223468	0.000243486	40.7026	0.00213637
33.6397	0.881227	0.0170371	32.8033	0.881393	0.0204848	35.2653	0.892004	0.0195659	35.2655	0.873586	0.00731883		33.6397	0.00270745	0.000203651	32.8033	0.00235377	0.000239419	35.2653	0.00304121	0.000373952	35.2655	0.00335004	0.000695788		39.2119	0.845965	0.0143329	39.3608	0.844334	0.0100532	39.6691	0.859726	0.0188072	40.742	0.849605	0.0109695		39.2119	0.00228576	0.000219626	39.3608	0.00232735	0.000132819	39.6691	0.0022403	0.000243594	40.742	0.0021409
33.6683	0.881305	0.0170382	32.8306	0.881461	0.0204832	35.2963	0.8921	0.0195719	35.2965	0.873686	0.00733687		33.6683	0.002715	0.00020406	32.8306	0.00235948	0.000240678	35.2963	0.00305228	0.000376285	35.2965	0.00336266	0.000699218		39.249	0.846048	0.0143443	39.3981	0.844414	0.0100474	39.7069	0.859809	0.0188117	40.7814	0.849689	0.0109742		39.249	0.00229242	0.000220974	39.3981	0.0023335	0.00013274	39.7069	0.00224596	0.000243598	40.7814	0.00214541
33.6968	0.881382	0.0170394	32.8578	0.881529	0.0204818	35.3274	0.892196	0.0195782	35.3275	0.873786	0.00735479		33.6968	0.00272258	0.000204487	32.8578	0.00236521	0.000241953	35.3274	0.00306333	0.000378609	35.3275	0.00337535	0.000702696		39.286	0.846131	0.0143561	39.4354	0.844494	0.0100405	39.7447	0.859892	0.0188162	40.8208	0.849773	0.0109763		39.286	0.00229906	0.000222315	39.4354	0.00233972	0.00013265	39.7447	0.00225166	0.000243498	40.8208	0.0021499
33.7253	0.881461	0.0170406	32.8851	0.881597	0.0204805	35.3584	0.892291	0.0195848	35.3586	0.873886	0.00737265		33.7253	0.00273021	0.000204933	32.8851	0.00237096	0.00024324	35.3584	0.00307438	0.000380922	35.3586	0.0033881	0.000706205		39.3231	0.846214	0.0143685	39.4727	0.844576	0.0100326	39.7824	0.859977	0.0188204	40.8603	0.849858	0.0109759		39.3231	0.00230568	0.000223632	39.4727	0.00234604	0.000132554	39.7824	0.00225741	0.000243293	40.8603	0.00215435
33.7539	0.881539	0.0170418	32.9123	0.881665	0.0204794	35.3894	0.892386	0.0195917	35.3896	0.873985	0.00739034		33.7539	0.00273787	0.000205394	32.9123	0.00237674	0.000244545	35.3894	0.0030854	0.000383225	35.3896	0.00340091	0.000709742		39.3602	0.846297	0.0143811	39.51	0.844659	0.0100248	39.8202	0.860062	0.0188243	40.8997	0.849944	0.0109732		39.3602	0.00231228	0.000224928	39.51	0.00235247	0.000132453	39.8202	0.0022632	0.000242983	40.8997	0.00215878
33.7824	0.881618	0.0170431	32.9396	0.881733	0.0204785	35.4205	0.892481	0.019599	35.4206	0.874084	0.00740773		33.7824	0.00274557	0.000205871	32.9396	0.00238255	0.000245861	35.4205	0.00309642	0.000385515	35.4206	0.00341377	0.000713313		39.3973	0.84638	0.0143939	39.5473	0.844744	0.0100177	39.858	0.860147	0.0188279	40.9391	0.850032	0.0109685		39.3973	0.00231887	0.000226202	39.5473	0.00235898	0.000132355	39.858	0.00226905	0.000242568	40.9391	0.00216317
33.811	0.881697	0.0170445	32.9669	0.881802	0.0204777	35.4515	0.892575	0.0196066	35.4517	0.874184	0.00742486		33.811	0.00275331	0.000206363	32.9669	0.00238838	0.000247188	35.4515	0.00310741	0.000387791	35.4517	0.00342669	0.000716908		39.4343	0.846463	0.0144066	39.5847	0.84483	0.0100123	39.8958	0.860233	0.0188312	40.9785	0.85012	0.0109622		39.4343	0.00232544	0.00022745	39.5847	0.00236559	0.000132267	39.8958	0.00227495	0.000242045	40.9785	0.00216754
33.8395	0.881776	0.017046	32.9941	0.88187	0.0204771	35.4826	0.892669	0.0196148	35.4827	0.874283	0.00744172		33.8395	0.00276108	0.000206868	32.9941	0.00239425	0.000248531	35.4826	0.00311837	0.000390051	35.4827	0.00343966	0.00072052		39.4714	0.846546	0.0144192	39.622	0.844918	0.010009	39.9336	0.86032	0.0188344	41.0179	0.850209	0.0109547		39.4714	0.002332	0.000228668	39.622	0.00237231	0.000132194	39.9336	0.00228091	0.000241423	41.0179	0.00217187
33.8681	0.881855	0.0170476	33.0214	0.881939	0.0204767	35.5136	0.892764	0.0196234	35.5137	0.874383	0.00745836		33.8681	0.0027689	0.000207384	33.0214	0.00240013	0.000249881	35.5136	0.00312931	0.000392297	35.5137	0.00345267	0.000724147		39.5085	0.846629	0.0144314	39.6593	0.845007	0.0100079	39.9713	0.860408	0.0188376	41.0574	0.850299	0.0109467		39.5085	0.00233854	0.000229856	39.6593	0.00237913	0.00013214	39.9713	0.00228692	0.000240699	41.0574	0.00217616
33.8966	0.881934	0.0170493	33.0487	0.882008	0.0204766	35.5446	0.892858	0.0196327	35.5448	0.874483	0.00747468		33.8966	0.00277676	0.000207913	33.0487	0.00240606	0.000251242	35.5446	0.00314022	0.000394521	35.5448	0.00346574	0.000727789		39.5456	0.846712	0.014443	39.6966	0.845098	0.010009	40.0091	0.860495	0.0188409	41.0968	0.850389	0.0109388		39.5456	0.00234507	0.00023101	39.6966	0.00238604	0.000132107	40.0091	0.00229298	0.000239883	41.0968	0.00218041
33.9252	0.882014	0.017051	33.0759	0.882077	0.0204766	35.5757	0.892952	0.0196425	35.5758	0.874583	0.00749082		33.9252	0.00278465	0.000208451	33.0759	0.00241202	0.000252614	35.5757	0.0031511	0.000396728	35.5758	0.00347884	0.000731436		39.5827	0.846796	0.0144536	39.7339	0.845191	0.0100121	40.0469	0.860583	0.0188445	41.1362	0.850479	0.0109312		39.5827	0.00235159	0.000232117	39.7339	0.00239307	0.000132101	40.0469	0.0022991	0.000238983	41.1362	0.00218462
33.9537	0.882094	0.0170527	33.1032	0.882146	0.0204769	35.6067	0.893046	0.0196529	35.6068	0.874683	0.00750672		33.9537	0.00279259	0.000208999	33.1032	0.002418	0.000253992	35.6067	0.00316196	0.000398916	35.6068	0.00349197	0.000735083		39.6197	0.846879	0.0144632	39.7712	0.845286	0.0100171	40.0847	0.860671	0.0188483	41.1756	0.850568	0.0109243		39.6197	0.00235811	0.000233183	39.7712	0.0024002	0.000132126	40.0847	0.00230528	0.000238007	41.1756	0.0021888
33.9823	0.882174	0.0170544	33.1305	0.882216	0.0204773	35.6377	0.89314	0.019664	35.6379	0.874783	0.00752243		33.9823	0.00280058	0.000209557	33.1305	0.00242402	0.000255381	35.6377	0.00317277	0.000401078	35.6379	0.00350515	0.000738731		39.6568	0.846963	0.0144718	39.8085	0.845382	0.0100236	40.1225	0.860759	0.0188525	41.215	0.850656	0.0109185		39.6568	0.00236462	0.00023421	39.8085	0.00240745	0.000132185	40.1225	0.00231151	0.000236963	41.215	0.00219294
34.0108	0.882255	0.017056	33.1577	0.882285	0.0204778	35.6688	0.893234	0.0196758	35.6689	0.874884	0.00753797		34.0108	0.0028086	0.000210122	33.1577	0.00243007	0.000256776	35.6688	0.00318355	0.000403214	35.6689	0.00351835	0.000742373		39.6939	0.847047	0.0144797	39.8458	0.845479	0.0100313	40.1602	0.860847	0.018857	41.2545	0.850744	0.0109143		39.6939	0.00237114	0.000235196	39.8458	0.00241481	0.000132287	40.1602	0.00231781	0.000235858	41.2545	0.00219703
34.0393	0.882336	0.0170575	33.185	0.882354	0.0204783	35.6998	0.893328	0.0196882	35.6999	0.874985	0.0075534		34.0393	0.00281667	0.000210694	33.185	0.00243616	0.000258176	35.6998	0.00319429	0.000405325	35.6999	0.00353159	0.000746003		39.731	0.847131	0.0144872	39.8831	0.845575	0.0100401	40.198	0.860936	0.0188617	41.2939	0.850831	0.0109117		39.731	0.00237766	0.000236141	39.8831	0.00242229	0.000132439	40.198	0.00232417	0.000234695	41.2939	0.00220109
34.0679	0.882417	0.017059	33.2122	0.882424	0.0204789	35.7308	0.893422	0.0197013	35.731	0.875087	0.00756877		34.0679	0.00282478	0.000211273	33.2122	0.00244228	0.000259586	35.7308	0.003205	0.000407412	35.731	0.00354486	0.00074962		39.768	0.847216	0.014495	39.9204	0.845671	0.0100498	40.2358	0.861026	0.0188665	41.3333	0.850918	0.0109107		39.768	0.00238419	0.000237039	39.9204	0.00242987	0.000132642	40.2358	0.00233059	0.000233491	41.3333	0.0022051
34.0964	0.882498	0.0170605	33.2395	0.882494	0.0204794	35.7619	0.893516	0.0197152	35.762	0.875189	0.00758414		34.0964	0.00283294	0.000211856	33.2395	0.00244844	0.000260999	35.7619	0.00321566	0.000409459	35.762	0.00355815	0.000753215		39.8051	0.847301	0.0145035	39.9577	0.845766	0.0100601	40.2736	0.861116	0.0188716	41.3727	0.851004	0.0109114		39.8051	0.00239074	0.000237889	39.9577	0.00243756	0.0001329	40.2736	0.00233706	0.000232257	41.3727	0.00220907
34.125	0.88258	0.0170619	33.2668	0.882563	0.0204799	35.7929	0.893609	0.0197294	35.7931	0.875292	0.00759963		34.125	0.00284115	0.000212445	33.2668	0.00245464	0.000262419	35.7929	0.00322628	0.000411475	35.7931	0.00357146	0.000756791		39.8422	0.847387	0.0145129	39.995	0.84586	0.0100707	40.3113	0.861208	0.0188768	41.4121	0.85109	0.0109138		39.8422	0.00239729	0.000238684	39.995	0.00244536	0.000133218	40.3113	0.00234358	0.000231002	41.4121	0.002213
34.1535	0.882662	0.0170635	33.294	0.882633	0.0204802	35.8239	0.893703	0.019744	35.8241	0.875396	0.00761516		34.1535	0.0028494	0.000213036	33.294	0.00246087	0.000263844	35.8239	0.00323687	0.000413457	35.8241	0.0035848	0.000760338		39.8793	0.847473	0.0145233	40.0323	0.845953	0.0100812	40.3491	0.861301	0.0188821	41.4516	0.851175	0.0109181		39.8793	0.00240386	0.000239422	40.0323	0.00245326	0.000133598	40.3491	0.00235014	0.000229743	41.4516	0.00221689
34.1821	0.882744	0.0170651	33.3213	0.882703	0.0204805	35.855	0.893797	0.0197588	35.8551	0.875501	0.00763087		34.1821	0.0028577	0.00021363	33.3213	0.00246714	0.000265273	35.855	0.00324741	0.000415401	35.8551	0.00359816	0.000763858		39.9164	0.847559	0.0145348	40.0696	0.846044	0.010091	40.3869	0.861396	0.0188877	41.491	0.851259	0.0109243		39.9164	0.00241045	0.000240108	40.0696	0.00246127	0.000134046	40.3869	0.00235675	0.00022849	41.491	0.00222074
34.2106	0.882826	0.017067	33.3486	0.882773	0.0204806	35.886	0.893892	0.0197737	35.8862	0.875607	0.00764679		34.2106	0.00286605	0.000214226	33.3486	0.00247345	0.000266707	35.886	0.00325791	0.000417298	35.8862	0.00361154	0.000767343		39.9534	0.847645	0.0145471	40.1069	0.846134	0.0100998	40.4247	0.861492	0.0188935	41.5304	0.851344	0.010932		39.9534	0.00241706	0.000240739	40.1069	0.00246938	0.000134565	40.4247	0.0023634	0.000227257	41.5304	0.00222455
34.2391	0.882908	0.017069	33.3758	0.882843	0.0204806	35.917	0.893986	0.0197885	35.9172	0.875713	0.00766277		34.2391	0.00287445	0.000214824	33.3758	0.0024798	0.000268145	35.917	0.00326837	0.000419156	35.9172	0.00362494	0.000770792		39.9905	0.847731	0.0145602	40.1442	0.846223	0.0101072	40.4624	0.861589	0.0188997	41.5698	0.851428	0.0109408		39.9905	0.0024237	0.000241313	40.1442	0.00247759	0.000135159	40.4624	0.00237008	0.000226055	41.5698	0.00222832
34.2677	0.882991	0.0170712	33.4031	0.882913	0.0204804	35.9481	0.89408	0.0198032	35.9482	0.875821	0.00767876		34.2677	0.00288289	0.000215421	33.4031	0.00248619	0.000269586	35.9481	0.00327879	0.000420972	35.9482	0.00363835	0.000774205		40.0276	0.847817	0.0145737	40.1816	0.846312	0.0101129	40.5002	0.861688	0.0189065	41.6092	0.851512	0.0109504		40.0276	0.00243038	0.000241824	40.1816	0.0024859	0.000135833	40.5002	0.0023768	0.000224894	41.6092	0.00223206
34.2962	0.883074	0.0170736	33.4303	0.882983	0.0204801	35.9791	0.894175	0.0198175	35.9793	0.875929	0.00769484		34.2962	0.00289139	0.00021602	33.4303	0.00249262	0.00027103	35.9791	0.00328916	0.000422731	35.9793	0.00365178	0.000777573		40.0647	0.847903	0.0145872	40.2189	0.8464	0.010117	40.538	0.861788	0.0189139	41.6487	0.851598	0.0109603		40.0647	0.00243709	0.000242271	40.2189	0.0024943	0.000136582	40.538	0.00238356	0.00022379	41.6487	0.00223577
34.3248	0.883157	0.0170763	33.4576	0.883053	0.0204797	36.0101	0.89427	0.0198314	36.0103	0.876037	0.00771098		34.3248	0.00289994	0.000216617	33.4576	0.00249909	0.000272478	36.0101	0.00329949	0.000424441	36.0103	0.00366523	0.0007809		40.1017	0.847988	0.0146002	40.2562	0.846488	0.0101198	40.5758	0.861889	0.0189219	41.6881	0.851685	0.0109701		40.1017	0.00244383	0.00024265	40.2562	0.00250279	0.000137409	40.5758	0.00239033	0.000222757	41.6881	0.00223945
34.3533	0.883241	0.0170792	33.4849	0.883123	0.020479	36.0412	0.894365	0.0198448	36.0413	0.876147	0.00772716		34.3533	0.00290854	0.000217213	33.4849	0.00250561	0.000273927	36.0412	0.00330979	0.000426102	36.0413	0.0036787	0.000784179		40.1388	0.848072	0.0146126	40.2935	0.846576	0.0101214	40.6136	0.86199	0.0189306	41.7275	0.851773	0.0109792		40.1388	0.00245062	0.000242952	40.2935	0.00251136	0.000138311	40.6136	0.00239713	0.000221809	41.7275	0.0022431
34.3819	0.883324	0.0170825	33.5121	0.883194	0.0204782	36.0722	0.89446	0.0198576	36.0724	0.876256	0.00774347		34.3819	0.0029172	0.000217808	33.5121	0.00251216	0.000275381	36.0722	0.00332005	0.000427712	36.0724	0.00369218	0.000787415		40.1759	0.848157	0.0146242	40.3308	0.846665	0.0101222	40.6513	0.862092	0.0189398	41.7669	0.851863	0.0109872		40.1759	0.00245744	0.000243184	40.3308	0.00252002	0.000139291	40.6513	0.00240395	0.000220958	41.7669	0.00224673
34.4104	0.883409	0.0170861	33.5394	0.883264	0.0204773	36.1032	0.894556	0.0198697	36.1034	0.876367	0.00776002		34.4104	0.00292591	0.0002184	33.5394	0.00251876	0.000276835	36.1032	0.00333025	0.000429252	36.1034	0.00370567	0.000790595		40.213	0.848242	0.0146349	40.3681	0.846754	0.0101224	40.6891	0.862193	0.0189494	41.8063	0.851954	0.0109939		40.213	0.00246432	0.000243341	40.3681	0.00252876	0.000140344	40.6891	0.00241078	0.000220213	41.8063	0.00225033
34.4389	0.883493	0.0170899	33.5667	0.883334	0.0204762	36.1343	0.894652	0.0198811	36.1344	0.876479	0.00777667		34.4389	0.00293467	0.000218987	33.5667	0.0025254	0.000278292	36.1343	0.00334043	0.00043074	36.1344	0.00371919	0.000793726		40.2501	0.848328	0.0146446	40.4054	0.846844	0.0101225	40.7269	0.862295	0.0189592	41.8458	0.852046	0.0109994		40.2501	0.00247124	0.000243421	40.4054	0.00253756	0.000141468	40.7269	0.00241763	0.000219584	41.8458	0.00225392
34.4675	0.883578	0.0170941	33.5939	0.883405	0.020475	36.1653	0.894747	0.0198918	36.1655	0.876591	0.0077934		34.4675	0.00294349	0.000219571	33.5939	0.00253208	0.00027975	36.1653	0.00335057	0.000432171	36.1655	0.00373272	0.000796806		40.2871	0.848414	0.0146532	40.4427	0.846935	0.010123	40.7647	0.862396	0.0189691	41.8852	0.852138	0.0110036		40.2871	0.00247823	0.000243418	40.4427	0.00254644	0.000142665	40.7647	0.00242449	0.000219085	41.8852	0.00225749
34.496	0.883662	0.0170986	33.6212	0.883475	0.0204737	36.1964	0.894844	0.0199017	36.1965	0.876703	0.00781029		34.496	0.00295237	0.000220149	33.6212	0.0025388	0.000281211	36.1964	0.00336068	0.000433533	36.1965	0.00374626	0.00079983		40.3242	0.848501	0.0146605	40.48	0.847028	0.010124	40.8025	0.862496	0.0189788	41.9246	0.852232	0.0110069		40.3242	0.00248528	0.000243327	40.48	0.00255538	0.000143923	40.8025	0.00243135	0.000218717	41.9246	0.00226106
34.5246	0.883747	0.0171035	33.6485	0.883546	0.0204725	36.2274	0.89494	0.0199106	36.2275	0.876817	0.00782735		34.5246	0.00296129	0.000220721	33.6485	0.00254558	0.000282672	36.2274	0.00337075	0.000434828	36.2275	0.00375983	0.000802798		40.3613	0.848589	0.0146667	40.5173	0.847121	0.0101256	40.8402	0.862595	0.0189882	41.964	0.852325	0.0110092		40.3613	0.00249239	0.00024315	40.5173	0.00256437	0.000145239	40.8402	0.00243822	0.00021849	41.964	0.00226462
34.5531	0.883833	0.0171086	33.6757	0.883616	0.0204714	36.2584	0.895037	0.0199189	36.2586	0.876931	0.00784452		34.5531	0.00297028	0.000221289	33.6757	0.00255239	0.000284137	36.2584	0.0033808	0.000436059	36.2586	0.00377341	0.000805709		40.3984	0.848677	0.0146716	40.5546	0.847217	0.0101279	40.878	0.862694	0.0189973	42.0034	0.852419	0.0110109		40.3984	0.00249955	0.000242875	40.5546	0.00257341	0.000146607	40.878	0.00244509	0.000218413	42.0034	0.00226819
34.5817	0.883918	0.0171142	33.703	0.883687	0.0204703	36.2895	0.895134	0.0199265	36.2896	0.877045	0.00786187		34.5817	0.00297932	0.00022185	33.703	0.00255924	0.000285601	36.2895	0.00339082	0.000437227	36.2896	0.00378701	0.000808567		40.4354	0.848766	0.0146757	40.5919	0.847314	0.0101309	40.9158	0.862791	0.0190059	42.0429	0.852512	0.0110119		40.4354	0.00250678	0.000242512	40.5919	0.0025825	0.000148021	40.9158	0.00245197	0.000218492	42.0429	0.00227175
34.6102	0.884003	0.01712	33.7303	0.883758	0.0204694	36.3205	0.895232	0.0199333	36.3206	0.87716	0.00787945		34.6102	0.00298841	0.000222404	33.7303	0.00256615	0.00028707	36.3205	0.00340081	0.000438306	36.3206	0.00380064	0.000811358		40.4725	0.848857	0.0146792	40.6292	0.847413	0.0101351	40.9536	0.862888	0.0190138	42.0823	0.852606	0.0110125		40.4725	0.00251406	0.000242056	40.6292	0.00259163	0.000149479	40.9536	0.00245884	0.000218725	42.0823	0.00227532
34.6388	0.884088	0.0171261	33.7575	0.883828	0.0204686	36.3515	0.895331	0.0199398	36.3517	0.877276	0.00789712		34.6388	0.00299757	0.000222953	33.7575	0.0025731	0.000288538	36.3515	0.00341078	0.00043932	36.3517	0.00381428	0.000814094		40.5096	0.848949	0.0146826	40.6665	0.847513	0.0101407	40.9913	0.862983	0.0190208	42.1217	0.852699	0.0110125		40.5096	0.00252141	0.000241507	40.6665	0.00260078	0.000150975	40.9913	0.00246571	0.000219115	42.1217	0.0022789
34.6673	0.884174	0.0171325	33.7848	0.883899	0.0204681	36.3826	0.89543	0.0199459	36.3827	0.877391	0.00791487		34.6673	0.00300677	0.000223491	33.7848	0.00258009	0.000290011	36.3826	0.00342073	0.000440261	36.3827	0.00382795	0.000816768		40.5467	0.849043	0.0146863	40.7038	0.847613	0.0101476	41.0291	0.863077	0.019027	42.1611	0.852792	0.0110115		40.5467	0.00252882	0.000240866	40.7038	0.00260997	0.000152503	41.0291	0.00247257	0.000219659	42.1611	0.00228248
34.6959	0.884259	0.0171392	33.812	0.883969	0.0204677	36.4136	0.895531	0.0199518	36.4137	0.877507	0.00793269		34.6959	0.00301603	0.000224021	33.812	0.00258713	0.000291484	36.4136	0.00343067	0.000441123	36.4137	0.00384165	0.000819382		40.5837	0.84914	0.0146904	40.7411	0.847715	0.010156	41.0669	0.86317	0.0190322	42.2005	0.852885	0.0110097		40.5837	0.0025363	0.000240126	40.7411	0.00261918	0.000154058	41.0669	0.00247942	0.000220353	42.2005	0.00228607
34.7244	0.884344	0.0171462	33.8393	0.88404	0.0204676	36.4446	0.895632	0.0199579	36.4448	0.877623	0.0079505		34.7244	0.00302536	0.000224543	33.8393	0.00259421	0.000292961	36.4446	0.00344058	0.000441898	36.4448	0.00385537	0.000821932		40.6208	0.849238	0.0146951	40.7784	0.847816	0.0101656	41.1047	0.863262	0.0190365	42.24	0.852978	0.0110071		40.6208	0.00254382	0.000239294	40.7784	0.0026284	0.000155635	41.1047	0.00248626	0.000221196	42.24	0.00228967
34.7529	0.884429	0.0171535	33.8666	0.88411	0.0204677	36.4757	0.895734	0.0199642	36.4758	0.877739	0.00796818		34.7529	0.00303473	0.000225053	33.8666	0.00260134	0.000294439	36.4757	0.00345049	0.000442596	36.4758	0.00386911	0.00082442		40.6579	0.849338	0.014701	40.8157	0.847918	0.0101762	41.1425	0.863352	0.0190396	42.2794	0.853071	0.0110041		40.6579	0.0025514	0.000238365	40.8157	0.00263763	0.000157223	41.1425	0.00249308	0.000222179	42.2794	0.0022933
34.7815	0.884514	0.0171609	33.8938	0.884181	0.0204681	36.5067	0.895837	0.0199707	36.5068	0.877856	0.00798574		34.7815	0.00304417	0.000225554	33.8938	0.00260852	0.000295921	36.5067	0.00346039	0.000443218	36.5068	0.00388289	0.000826849		40.695	0.84944	0.014708	40.8531	0.84802	0.0101875	41.1802	0.863442	0.0190417	42.3188	0.853165	0.011001		40.695	0.00255902	0.000237345	40.8531	0.00264687	0.000158819	41.1802	0.00249989	0.000223298	42.3188	0.00229693
34.81	0.884599	0.0171684	33.9211	0.884251	0.0204686	36.5377	0.895941	0.0199781	36.5379	0.877972	0.00800323		34.81	0.00305366	0.000226047	33.9211	0.00261574	0.000297404	36.5377	0.00347027	0.00044374	36.5379	0.0038967	0.000829209		40.7321	0.849545	0.0147163	40.8903	0.848122	0.0101989	41.218	0.86353	0.0190427	42.3582	0.853258	0.0109981		40.7321	0.00256668	0.000236234	40.8903	0.0026561	0.000160418	41.218	0.00250669	0.000224549	42.3582	0.0023006
34.8386	0.884684	0.0171759	33.9484	0.884321	0.0204693	36.5688	0.896046	0.0199862	36.5689	0.878089	0.00802076		34.8386	0.0030632	0.000226529	33.9484	0.00262301	0.000298891	36.5688	0.00348015	0.000444182	36.5689	0.00391055	0.000831513		40.7691	0.84965	0.0147259	40.9277	0.848224	0.01021	41.2558	0.863618	0.0190427	42.3976	0.853352	0.0109956		40.7691	0.00257437	0.000235036	40.9277	0.00266532	0.000162014	41.2558	0.00251348	0.000225922	42.3976	0.00230429
34.8671	0.88477	0.0171834	33.9756	0.884391	0.0204701	36.5998	0.896153	0.0199946	36.5999	0.878205	0.00803848		34.8671	0.0030728	0.000227	33.9756	0.00263033	0.00030038	36.5998	0.00349003	0.000444532	36.5999	0.00392443	0.000833748		40.8062	0.849757	0.0147365	40.965	0.848326	0.0102203	41.2936	0.863705	0.0190419	42.4371	0.853447	0.0109934		40.8062	0.0025821	0.000233754	40.965	0.00267452	0.000163598	41.2936	0.00252025	0.000227406	42.4371	0.00230801
34.8957	0.884856	0.0171907	34.0029	0.884462	0.0204709	36.6308	0.89626	0.0200036	36.631	0.878322	0.00805654		34.8957	0.00308246	0.000227465	34.0029	0.00263769	0.000301873	36.6308	0.00349991	0.000444796	36.631	0.00393835	0.000835927		40.8433	0.849863	0.0147478	41.0023	0.848429	0.0102297	41.3314	0.863793	0.0190405	42.4765	0.853543	0.0109912		40.8433	0.00258985	0.000232383	41.0023	0.0026837	0.000165166	41.3314	0.00252701	0.00022899	42.4765	0.00231176
34.9242	0.884942	0.017198	34.0302	0.884532	0.0204717	36.6619	0.896369	0.0200133	36.662	0.878439	0.00807521		34.9242	0.00309218	0.000227919	34.0302	0.00264511	0.000303368	36.6619	0.00350978	0.000444953	36.662	0.0039523	0.000838041		40.8804	0.849969	0.0147592	41.0396	0.848531	0.0102381	41.3691	0.863881	0.0190388	42.5159	0.85364	0.0109887		40.8804	0.00259763	0.000230929	41.0396	0.00269285	0.000166714	41.3691	0.00253374	0.000230664	42.5159	0.00231555
34.9528	0.885028	0.0172053	34.0574	0.884602	0.0204724	36.6929	0.896478	0.0200235	36.693	0.878556	0.00809456		34.9528	0.00310195	0.000228364	34.0574	0.00265257	0.000304867	36.6929	0.00351965	0.000445022	36.693	0.0039663	0.000840096		40.9174	0.850073	0.0147705	41.0769	0.848633	0.0102451	41.4069	0.86397	0.019037	42.5553	0.853738	0.010986		40.9174	0.00260541	0.00022939	41.0769	0.00270197	0.000168229	41.4069	0.00254046	0.000232418	42.5553	0.00231938
34.9813	0.885115	0.0172125	34.0847	0.884672	0.0204731	36.7239	0.896589	0.0200338	36.7241	0.878673	0.00811472		34.9813	0.00311177	0.000228803	34.0847	0.00266008	0.000306368	36.7239	0.00352953	0.000444999	36.7241	0.00398034	0.000842091		40.9545	0.850176	0.0147811	41.1142	0.848735	0.0102508	41.4447	0.86406	0.0190354	42.5947	0.853836	0.010983		40.9545	0.00261321	0.000227767	41.1142	0.00271105	0.000169711	41.4447	0.00254716	0.000234237	42.5947	0.00232325
35.0098	0.885201	0.0172197	34.112	0.884742	0.0204736	36.755	0.896701	0.0200448	36.7551	0.87879	0.00813589		35.0098	0.00312165	0.000229233	34.112	0.00266764	0.000307875	36.755	0.00353941	0.000444869	36.7551	0.00399443	0.000844026		40.9916	0.850278	0.0147909	41.1515	0.848836	0.0102552	41.4825	0.864151	0.019034	42.6342	0.853935	0.01098		40.9916	0.002621	0.000226064	41.1515	0.00272009	0.000171156	41.4825	0.00255383	0.000236111	42.6342	0.00232717
35.0384	0.885289	0.0172271	34.1392	0.884812	0.0204739	36.786	0.896814	0.0200562	36.7861	0.878908	0.00815805		35.0384	0.00313158	0.000229653	34.1392	0.00267525	0.000309384	36.786	0.00354929	0.000444642	36.7861	0.00400856	0.000845906		41.0287	0.850379	0.0147998	41.1888	0.848938	0.0102583	41.5202	0.864244	0.0190326	42.6736	0.854035	0.0109773		41.0287	0.00262879	0.000224285	41.1888	0.00272907	0.000172557	41.5202	0.00256049	0.000238034	42.6736	0.00233114
35.0669	0.885376	0.0172345	34.1665	0.884882	0.0204741	36.817	0.896929	0.0200676	36.8172	0.879027	0.00818115		35.0669	0.00314157	0.00023007	34.1665	0.00268291	0.000310897	36.817	0.00355918	0.000444313	36.8172	0.00402274	0.000847723		41.0658	0.85048	0.0148077	41.2261	0.849039	0.0102603	41.558	0.864339	0.0190311	42.713	0.854134	0.0109749		41.0658	0.00263657	0.000222437	41.2261	0.002738	0.000173909	41.558	0.00256712	0.000239996	42.713	0.00233517
35.0955	0.885463	0.0172422	34.1937	0.884951	0.020474	36.8481	0.897044	0.0200792	36.8482	0.879146	0.0082051		35.0955	0.00315161	0.00023048	34.1937	0.00269062	0.000312416	36.8481	0.00356909	0.000443894	36.8482	0.00403696	0.000849487		41.1028	0.85058	0.0148145	41.2634	0.849141	0.0102615	41.5958	0.864434	0.0190293	42.7524	0.854233	0.0109727		41.1028	0.00264434	0.000220517	41.2634	0.00274686	0.000175211	41.5958	0.00257374	0.000241979	42.7524	0.00233926
35.124	0.885551	0.0172499	34.221	0.885021	0.0204738	36.8791	0.897161	0.0200911	36.8792	0.879265	0.00823012		35.124	0.0031617	0.000230885	34.221	0.00269838	0.000313937	36.8791	0.00357899	0.000443356	36.8792	0.00405124	0.000851192		41.1399	0.850679	0.0148201	41.3007	0.849243	0.0102623	41.6336	0.864531	0.0190273	42.7918	0.854331	0.0109707		41.1399	0.00265209	0.000218531	41.3007	0.00275566	0.000176457	41.6336	0.00258032	0.000243976	42.7918	0.00234342
35.1526	0.885639	0.0172579	34.2483	0.885091	0.0204733	36.9102	0.897278	0.0201028	36.9103	0.879386	0.00825588		35.1526	0.00317185	0.00023129	34.2483	0.0027062	0.000315465	36.9102	0.00358891	0.000442726	36.9103	0.00406557	0.000852845		41.177	0.850779	0.0148243	41.338	0.849346	0.010263	41.6714	0.864628	0.0190248	42.8313	0.854427	0.0109688		41.177	0.00265982	0.000216484	41.338	0.0027644	0.000177647	41.6714	0.00258688	0.000245977	42.8313	0.00234765
35.1811	0.885727	0.0172659	34.2755	0.88516	0.0204727	36.9412	0.897395	0.0201145	36.9413	0.879507	0.00828239		35.1811	0.00318205	0.000231692	34.2755	0.00271406	0.000316998	36.9412	0.00359884	0.000441994	36.9413	0.00407995	0.000854437		41.2141	0.850878	0.0148271	41.3753	0.849449	0.0102636	41.7091	0.864727	0.0190217	42.8707	0.854522	0.0109674		41.2141	0.00266752	0.000214373	41.3753	0.00277307	0.000178785	41.7091	0.00259341	0.000247968	42.8707	0.00235196
35.2097	0.885815	0.0172741	34.3028	0.88523	0.0204719	36.9722	0.897513	0.020126	36.9723	0.879628	0.00830966		35.2097	0.0031923	0.000232093	34.3028	0.00272198	0.000318534	36.9722	0.00360879	0.000441159	36.9723	0.00409438	0.000855976		41.2511	0.850978	0.0148284	41.4126	0.849553	0.0102643	41.7469	0.864826	0.0190177	42.9101	0.854615	0.0109668		41.2511	0.00267517	0.00021221	41.4126	0.00278168	0.000179867	41.7469	0.00259991	0.000249939	42.9101	0.00235636
35.2382	0.885903	0.0172823	34.3301	0.885299	0.0204709	37.0033	0.89763	0.0201371	37.0034	0.87975	0.00833766		35.2382	0.0032026	0.000232499	34.3301	0.00272995	0.00032008	37.0033	0.00361875	0.000440221	37.0034	0.00410886	0.000857462		41.2882	0.851079	0.0148285	41.4499	0.849657	0.010265	41.7847	0.864927	0.0190127	42.9495	0.854705	0.0109676		41.2882	0.00268279	0.000210003	41.4499	0.00279021	0.000180896	41.7847	0.00260636	0.000251885	42.9495	0.00236085
35.2667	0.885991	0.0172904	34.3573	0.885369	0.0204698	37.0343	0.897747	0.0201479	37.0344	0.879873	0.00836623		35.2667	0.00321295	0.000232905	34.3573	0.00273798	0.000321631	37.0343	0.00362873	0.000439182	37.0344	0.00412339	0.00085889		41.3253	0.851181	0.0148278	41.4873	0.849763	0.0102658	41.8225	0.865027	0.0190067	42.989	0.854793	0.0109699		41.3253	0.00269036	0.000207759	41.4873	0.00279866	0.000181869	41.8225	0.00261278	0.000253794	42.989	0.00236544
35.2953	0.886079	0.0172984	34.3846	0.885438	0.0204685	37.0653	0.897864	0.0201584	37.0654	0.879996	0.00839535		35.2953	0.00322335	0.000233316	34.3846	0.00274606	0.000323188	37.0653	0.00363872	0.000438051	37.0654	0.00413797	0.000860266		41.3624	0.851283	0.0148265	41.5246	0.849869	0.010267	41.8602	0.865128	0.0189997	43.0284	0.854879	0.0109738		41.3624	0.00269789	0.000205481	41.5246	0.00280704	0.000182793	41.8602	0.00261917	0.00025566	43.0284	0.00237012
35.3238	0.886167	0.0173062	34.4119	0.885508	0.020467	37.0964	0.897981	0.0201684	37.0965	0.88012	0.00842506		35.3238	0.0032338	0.000233736	34.4119	0.0027542	0.000324757	37.0964	0.00364873	0.000436805	37.0965	0.0041526	0.000861585		41.3995	0.851387	0.0148249	41.5619	0.849975	0.0102687	41.898	0.86523	0.0189921	43.0678	0.854963	0.0109793		41.3995	0.00270535	0.000203178	41.5619	0.00281535	0.000183668	41.898	0.00262551	0.000257478	43.0678	0.0023749
35.3524	0.886256	0.0173138	34.4391	0.885578	0.0204654	37.1274	0.898097	0.0201782	37.1275	0.880245	0.00845527		35.3524	0.0032443	0.00023416	34.4391	0.00276239	0.00032633	37.1274	0.00365876	0.000435469	37.1275	0.00416727	0.000862855		41.4365	0.851492	0.0148233	41.5992	0.850081	0.0102712	41.9358	0.865331	0.018984	43.1072	0.855047	0.0109867		41.4365	0.00271275	0.000200858	41.5992	0.00282358	0.0001845	41.9358	0.00263181	0.000259236	43.1072	0.00237978
35.3809	0.886345	0.0173213	34.4664	0.885648	0.0204634	37.1584	0.898213	0.0201877	37.1585	0.880371	0.00848594		35.3809	0.00325486	0.000234593	34.4664	0.00277064	0.000327913	37.1584	0.0036688	0.000434032	37.1585	0.004182	0.000864065		41.4736	0.851599	0.0148225	41.6365	0.850187	0.0102744	41.9736	0.865433	0.0189759	43.1466	0.85513	0.0109963		41.4736	0.00272009	0.000198519	41.6365	0.00283174	0.000185295	41.9736	0.00263808	0.00026093	43.1466	0.00238477
35.4095	0.886434	0.0173287	34.4936	0.885719	0.0204613	37.1895	0.898329	0.0201969	37.1896	0.880498	0.00851713		35.4095	0.00326546	0.000235041	34.4936	0.00277894	0.000329509	37.1895	0.00367887	0.000432502	37.1896	0.00419677	0.000865225		41.5107	0.851706	0.0148224	41.6738	0.850293	0.0102784	42.0114	0.865534	0.018968	43.1861	0.855213	0.0110083		41.5107	0.00272735	0.000196177	41.6738	0.00283983	0.000186057	42.0114	0.0026443	0.000262558	43.1861	0.00238985
35.438	0.886524	0.017336	34.5209	0.885789	0.020459	37.2205	0.898445	0.0202057	37.2206	0.880627	0.00854893		35.438	0.00327611	0.000235497	34.5209	0.0027873	0.00033111	37.2205	0.00368894	0.00043087	37.2206	0.00421159	0.000866331		41.5478	0.851814	0.0148232	41.7111	0.850399	0.0102834	42.0491	0.865636	0.0189608	43.2255	0.855296	0.0110225		41.5478	0.00273455	0.000193838	41.7111	0.00284785	0.000186794	42.0491	0.00265049	0.000264107	43.2255	0.00239504
35.4665	0.886613	0.0173432	34.5482	0.885861	0.0204565	37.2515	0.89856	0.0202142	37.2517	0.880756	0.00858115		35.4665	0.00328681	0.000235967	34.5482	0.00279573	0.000332726	37.2515	0.00369903	0.000429146	37.2517	0.00422644	0.000867383		41.5848	0.851921	0.0148251	41.7484	0.850506	0.0102892	42.0869	0.865737	0.0189546	43.2649	0.855379	0.0110391		41.5848	0.00274167	0.000191511	41.7484	0.00285579	0.000187507	42.0869	0.00265663	0.000265577	43.2649	0.00240032
35.4951	0.886703	0.0173504	34.5754	0.885932	0.0204539	37.2826	0.898675	0.0202224	37.2827	0.880887	0.00861378		35.4951	0.00329756	0.000236454	34.5754	0.0028042	0.000334355	37.2826	0.00370914	0.000427335	37.2827	0.00424133	0.000868381		41.6219	0.852028	0.0148281	41.7857	0.850612	0.0102961	42.1247	0.865838	0.0189496	43.3043	0.855464	0.0110578		41.6219	0.00274871	0.000189201	41.7857	0.00286366	0.000188202	42.1247	0.00266274	0.000266969	43.3043	0.0024057
35.5236	0.886794	0.0173574	34.6027	0.886004	0.0204512	37.3136	0.89879	0.0202301	37.3137	0.88102	0.00864687		35.5236	0.00330836	0.000236953	34.6027	0.00281274	0.00033599	37.3136	0.00371926	0.000425424	37.3137	0.00425627	0.000869324		41.659	0.852135	0.0148321	41.823	0.850719	0.0103037	42.1625	0.865939	0.018946	43.3437	0.855551	0.0110785		41.659	0.00275565	0.000186915	41.823	0.00287147	0.000188887	42.1625	0.00266883	0.000268276	43.3437	0.00241118
35.5522	0.886884	0.0173645	34.63	0.886076	0.0204485	37.3446	0.898905	0.0202374	37.3448	0.881154	0.00868044		35.5522	0.00331921	0.00023747	34.63	0.00282134	0.000337648	37.3446	0.00372938	0.000423428	37.3448	0.00427123	0.000870216		41.6961	0.852241	0.0148367	41.8603	0.850827	0.0103116	42.2002	0.86604	0.0189441	43.3832	0.85564	0.011101		41.6961	0.00276251	0.000184659	41.8603	0.0028792	0.000189561	42.2002	0.00267488	0.000269496	43.3832	0.00241675
35.5807	0.886975	0.0173714	34.6572	0.886148	0.0204458	37.3757	0.89902	0.0202444	37.3758	0.881289	0.00871438		35.5807	0.00333011	0.000238008	34.6572	0.00282999	0.000339314	37.3757	0.00373952	0.000421339	37.3758	0.00428623	0.000871047		41.7332	0.852346	0.0148414	41.8976	0.850936	0.0103196	42.238	0.866143	0.0189439	43.4226	0.855731	0.0111247		41.7332	0.00276927	0.000182438	41.8976	0.00288688	0.000190234	42.238	0.00268091	0.000270635	43.4226	0.00242241
35.6093	0.887066	0.0173783	34.6845	0.88622	0.020443	37.4067	0.899135	0.020251	37.4068	0.881426	0.00874872		35.6093	0.00334106	0.000238561	34.6845	0.0028387	0.000340994	37.4067	0.00374966	0.000419172	37.4068	0.00430125	0.000871827		41.7702	0.852449	0.0148457	41.9349	0.851045	0.0103273	42.2758	0.866246	0.0189457	43.462	0.855824	0.0111496		41.7702	0.00277594	0.000180262	41.9349	0.00289448	0.000190912	42.2758	0.00268692	0.000271692	43.462	0.00242816
35.6378	0.887158	0.0173852	34.7118	0.886293	0.0204403	37.4377	0.89925	0.0202573	37.4379	0.881564	0.00878366		35.6378	0.00335205	0.000239135	34.7118	0.00284747	0.000342697	37.4377	0.00375979	0.000416908	37.4379	0.0043163	0.000872545		41.8073	0.852551	0.0148492	41.9722	0.851155	0.0103347	42.3136	0.866349	0.0189492	43.5014	0.855919	0.0111755		41.8073	0.0027825	0.000178137	41.9722	0.00290203	0.000191599	42.3136	0.00269292	0.000272663	43.5014	0.002434
35.6664	0.88725	0.0173921	34.739	0.886366	0.0204376	37.4688	0.899365	0.0202635	37.4689	0.881702	0.00881893		35.6664	0.0033631	0.000239733	34.739	0.0028563	0.000344409	37.4688	0.00376993	0.000414566	37.4689	0.00433136	0.000873208		41.8444	0.852652	0.0148515	42.0095	0.851266	0.0103418	42.3514	0.866454	0.0189547	43.5408	0.856016	0.0112025		41.8444	0.00278897	0.000176072	42.0095	0.00290951	0.000192296	42.3514	0.00269889	0.000273556	43.5408	0.00243993
35.6949	0.887343	0.0173989	34.7663	0.88644	0.0204349	37.4998	0.899481	0.0202697	37.4999	0.881842	0.00885443		35.6949	0.0033742	0.000240348	34.7663	0.00286519	0.000346141	37.4998	0.00378007	0.000412144	37.4999	0.00434644	0.000873812		41.8815	0.852751	0.0148526	42.0468	0.851377	0.0103483	42.3891	0.866559	0.0189624	43.5803	0.856115	0.0112301		41.8815	0.00279533	0.000174079	42.0468	0.00291693	0.000193005	42.3891	0.00270485	0.00027437	43.5803	0.00244595
35.7234	0.887436	0.0174057	34.7935	0.886513	0.0204323	37.5308	0.899597	0.0202759	37.531	0.881984	0.00889016		35.7234	0.00338534	0.000240989	34.7935	0.00287414	0.000347895	37.5308	0.00379019	0.000409639	37.531	0.00436153	0.000874354		41.9185	0.85285	0.0148522	42.0841	0.85149	0.0103544	42.4269	0.866665	0.0189723	43.6197	0.856215	0.011258		41.9185	0.00280158	0.000172158	42.0841	0.00292429	0.000193732	42.4269	0.0027108	0.000275108	43.6197	0.00245204
35.752	0.88753	0.0174123	34.8208	0.886587	0.0204298	37.5619	0.899714	0.0202825	37.562	0.882126	0.00892602		35.752	0.00339654	0.000241654	34.8208	0.00288315	0.000349658	37.5619	0.0038003	0.000407051	37.562	0.00437663	0.000874833		41.9556	0.852948	0.0148505	42.1215	0.851604	0.0103602	42.4647	0.866772	0.018984	43.6591	0.856316	0.0112855		41.9556	0.00280773	0.00017032	42.1215	0.00293159	0.000194471	42.4647	0.00271675	0.000275774	43.6591	0.00245821
35.7805	0.887624	0.0174188	34.8481	0.886661	0.0204273	37.5929	0.899831	0.0202894	37.593	0.882268	0.00896179		35.7805	0.00340777	0.000242341	34.8481	0.00289222	0.000351449	37.5929	0.00381039	0.000404384	37.593	0.00439172	0.000875247		41.9927	0.853046	0.0148476	42.1588	0.851719	0.0103658	42.5025	0.86688	0.0189972	43.6985	0.856417	0.0113118		41.9927	0.00281376	0.000168572	42.1588	0.00293884	0.000195223	42.5025	0.00272268	0.000276374	43.6985	0.00246445
35.8091	0.887719	0.0174252	34.8753	0.886735	0.0204249	37.6239	0.899949	0.0202965	37.6241	0.882412	0.00899749		35.8091	0.00341906	0.000243055	34.8753	0.00290135	0.000353256	37.6239	0.00382046	0.000401648	37.6241	0.00440681	0.000875603		42.0298	0.853145	0.0148435	42.1961	0.851835	0.0103713	42.5403	0.866989	0.0190116	43.7379	0.856519	0.0113363		42.0298	0.00281969	0.000166922	42.1961	0.00294603	0.000195993	42.5403	0.00272861	0.000276911	43.7379	0.00247076
35.8376	0.887814	0.0174313	34.9026	0.88681	0.0204225	37.655	0.900067	0.0203042	37.6551	0.882556	0.00903311		35.8376	0.0034304	0.000243797	34.9026	0.00291053	0.000355076	37.655	0.0038305	0.00039882	37.6551	0.00442189	0.000875878		42.0669	0.853244	0.0148386	42.2334	0.851952	0.0103767	42.578	0.867098	0.0190271	43.7774	0.856621	0.0113585		42.0669	0.00282551	0.000165377	42.2334	0.00295318	0.00019678	42.578	0.00273454	0.000277394	43.7774	0.00247714
35.8662	0.88791	0.0174374	34.9299	0.886884	0.0204202	37.686	0.900186	0.0203123	37.6861	0.882701	0.00906859		35.8662	0.00344178	0.000244563	34.9299	0.00291978	0.000356929	37.686	0.0038405	0.000395921	37.6861	0.00443696	0.000876087		42.1039	0.853344	0.0148331	42.2707	0.85207	0.0103825	42.6158	0.867208	0.0190433	43.8168	0.856724	0.0113782		42.1039	0.00283123	0.000163943	42.2707	0.00296029	0.000197583	42.6158	0.00274046	0.000277829	43.8168	0.00248357
35.8947	0.888007	0.0174434	34.9571	0.88696	0.0204179	37.7171	0.900305	0.0203209	37.7172	0.882846	0.00910389		35.8947	0.00345321	0.000245359	34.9571	0.00292909	0.000358793	37.7171	0.00385047	0.000392947	37.7172	0.004452	0.000876223		42.141	0.853445	0.0148276	42.308	0.852189	0.0103886	42.6536	0.867317	0.0190601	43.8562	0.856826	0.0113951		42.141	0.00283683	0.000162634	42.308	0.00296735	0.0001984	42.6536	0.00274638	0.000278219	43.8562	0.00249007
35.9233	0.888104	0.0174493	34.9844	0.887035	0.0204156	37.7481	0.900424	0.02033	37.7482	0.882992	0.00913906		35.9233	0.00346469	0.000246184	34.9844	0.00293846	0.000360676	37.7481	0.0038604	0.000389899	37.7482	0.00446702	0.000876284		42.1781	0.853548	0.0148224	42.3453	0.852309	0.0103953	42.6914	0.867424	0.0190772	43.8956	0.856928	0.011409		42.1781	0.00284233	0.000161447	42.3453	0.00297438	0.000199231	42.6914	0.00275229	0.00027857	43.8956	0.00249662
35.9518	0.888201	0.0174553	35.0117	0.887112	0.0204133	37.7791	0.900544	0.0203398	37.7792	0.883138	0.0091741		35.9518	0.00347621	0.000247035	35.0117	0.00294789	0.000362589	37.7791	0.00387027	0.000386767	37.7792	0.00448199	0.000876256		42.2152	0.853652	0.0148179	42.3826	0.852429	0.0104027	42.7291	0.867531	0.0190944	43.935	0.857029	0.01142		42.2152	0.00284774	0.000160387	42.3826	0.00298138	0.000200072	42.7291	0.00275821	0.000278891	43.935	0.00250321
35.9804	0.888299	0.0174612	35.0389	0.887188	0.0204111	37.8102	0.900664	0.0203499	37.8103	0.883285	0.00920901		35.9804	0.00348777	0.000247919	35.0389	0.00295738	0.000364511	37.8102	0.00388009	0.000383567	37.8103	0.00449693	0.000876149		42.2522	0.853758	0.0148145	42.4199	0.85255	0.0104112	42.7669	0.867636	0.0191117	43.9745	0.857128	0.011428		42.2522	0.00285304	0.000159467	42.4199	0.00298835	0.000200919	42.7669	0.00276412	0.000279189	43.9745	0.00250986
36.0089	0.888397	0.017467	35.0662	0.887265	0.0204089	37.8412	0.900785	0.0203605	37.8413	0.883431	0.00924383		36.0089	0.00349939	0.000248834	35.0662	0.00296694	0.000366461	37.8412	0.00388985	0.000380303	37.8413	0.00451183	0.000875963		42.2893	0.853866	0.0148129	42.4572	0.85267	0.010421	42.8047	0.867741	0.0191287	44.0139	0.857226	0.0114332		42.2893	0.00285824	0.000158685	42.4572	0.0029953	0.000201775	42.8047	0.00277003	0.000279471	44.0139	0.00251655
36.0374	0.888495	0.0174729	35.0934	0.887343	0.0204068	37.8722	0.900906	0.0203716	37.8723	0.883578	0.00927865		36.0374	0.00351104	0.000249776	35.0934	0.00297655	0.00036843	37.8722	0.00389954	0.000376955	37.8723	0.00452667	0.000875674		42.3264	0.853976	0.0148132	42.4945	0.852791	0.0104318	42.8425	0.867844	0.0191454	44.0533	0.857323	0.0114362		42.3264	0.00286336	0.000158045	42.4945	0.00300222	0.000202636	42.8425	0.00277593	0.000279749	44.0533	0.00252328
36.066	0.888594	0.0174788	35.1207	0.887421	0.0204047	37.9033	0.901027	0.0203832	37.9034	0.883726	0.00931356		36.066	0.00352274	0.000250753	35.1207	0.00298622	0.000370413	37.9033	0.00390916	0.000373539	37.9034	0.00454144	0.00087529		42.3635	0.854088	0.0148155	42.5318	0.852911	0.0104435	42.8803	0.867946	0.0191613	44.0927	0.857419	0.0114377		42.3635	0.00286839	0.000157552	42.5318	0.00300913	0.000203502	42.8803	0.00278184	0.000280027	44.0927	0.00253004
36.0945	0.888693	0.0174848	35.148	0.887499	0.0204028	37.9343	0.901148	0.0203952	37.9344	0.883874	0.00934847		36.0945	0.00353448	0.000251761	35.148	0.00299597	0.000372426	37.9343	0.0039187	0.00037006	37.9344	0.00455616	0.000874811		42.4006	0.854201	0.01482	42.5691	0.853032	0.0104562	42.918	0.868048	0.0191764	44.1321	0.857513	0.0114384		42.4006	0.00287334	0.000157215	42.5691	0.00301603	0.00020437	42.918	0.00278773	0.000280317	44.1321	0.00253683
36.1231	0.888792	0.0174908	35.1752	0.887578	0.020401	37.9653	0.90127	0.0204075	37.9654	0.884022	0.00938346		36.1231	0.00354626	0.000252798	35.1752	0.00300576	0.000374455	37.9653	0.00392817	0.00036652	37.9654	0.00457081	0.000874237		42.4376	0.854314	0.0148266	42.6064	0.853151	0.01047	42.9558	0.868149	0.0191905	44.1716	0.857605	0.0114392		42.4376	0.0028782	0.000157028	42.6064	0.00302293	0.000205233	42.9558	0.00279362	0.000280625	44.1716	0.00254364
36.1516	0.888892	0.0174968	35.2025	0.887656	0.0203992	37.9964	0.901392	0.0204204	37.9965	0.884171	0.00941849		36.1516	0.00355809	0.000253871	35.2025	0.00301562	0.000376497	37.9964	0.00393754	0.000362897	37.9965	0.00458536	0.000873531		42.4747	0.854428	0.0148351	42.6437	0.853271	0.0104848	42.9936	0.86825	0.0192036	44.211	0.857697	0.0114405		42.4747	0.002883	0.000156994	42.6437	0.00302981	0.000206094	42.9936	0.0027995	0.000280957	44.211	0.00255048
36.1802	0.888992	0.0175028	35.2298	0.887736	0.0203975	38.0274	0.901513	0.0204335	38.0275	0.88432	0.00945335		36.1802	0.00356995	0.000254975	35.2298	0.00302555	0.000378574	38.0274	0.00394681	0.000359219	38.0275	0.00459983	0.000872721		42.5118	0.854541	0.0148453	42.681	0.85339	0.0105004	43.0314	0.868351	0.0192161	44.2504	0.857787	0.0114428		42.5118	0.00288773	0.000157123	42.681	0.0030367	0.000206947	43.0314	0.00280537	0.000281322	44.2504	0.00255734
36.2087	0.889092	0.0175088	35.257	0.887815	0.0203959	38.0584	0.901635	0.0204467	38.0585	0.88447	0.00948797		36.2087	0.00358185	0.000256108	35.257	0.00303554	0.000380658	38.0584	0.003956	0.000355489	38.0585	0.00461422	0.000871803		42.5489	0.854654	0.0148566	42.7183	0.853508	0.0105163	43.0692	0.868452	0.0192282	44.2898	0.857877	0.0114464		42.5489	0.0028924	0.000157412	42.7183	0.0030436	0.00020779	43.0692	0.00281121	0.000281728	44.2898	0.00256422
36.2373	0.889192	0.0175146	35.2843	0.887894	0.0203943	38.0895	0.901757	0.0204598	38.0896	0.88462	0.00952221		36.2373	0.0035938	0.000257277	35.2843	0.00304559	0.000382768	38.0895	0.00396508	0.000351691	38.0896	0.00462849	0.000870752		42.5859	0.854765	0.0148685	42.7557	0.853625	0.0105323	43.1069	0.868553	0.0192403	44.3293	0.857965	0.0114517		42.5859	0.00289701	0.000157862	42.7557	0.0030505	0.000208622	43.1069	0.00281704	0.000282182	44.3293	0.00257111
36.2658	0.889293	0.0175202	35.3116	0.887973	0.0203927	38.1205	0.901879	0.0204728	38.1206	0.88477	0.00955604		36.2658	0.00360578	0.000258479	35.3116	0.00305572	0.000384898	38.1205	0.00397404	0.00034783	38.1206	0.00464265	0.000869566		42.623	0.854875	0.0148807	42.7929	0.853741	0.0105481	43.1447	0.868655	0.0192525	44.3687	0.858054	0.0114584		42.623	0.00290157	0.000158478	42.7929	0.00305741	0.000209438	43.1447	0.00282285	0.000282692	44.3687	0.00257801
36.2943	0.889394	0.0175255	35.3388	0.888053	0.0203913	38.1515	0.902001	0.0204854	38.1516	0.88492	0.00958937		36.2943	0.00361779	0.00025971	35.3388	0.00306589	0.000387041	38.1515	0.0039829	0.000343924	38.1516	0.0046567	0.000868258		42.6601	0.854985	0.0148928	42.8303	0.853856	0.0105634	43.1825	0.868757	0.0192652	44.4081	0.858143	0.0114665		42.6601	0.00290609	0.000159264	42.8303	0.00306434	0.000210231	43.1825	0.00282863	0.000283261	44.4081	0.00258492
36.3229	0.889495	0.0175306	35.3661	0.888132	0.0203898	38.1826	0.902123	0.0204979	38.1827	0.885071	0.00962222		36.3229	0.00362984	0.00026098	35.3661	0.00307615	0.000389208	38.1826	0.00399165	0.000339976	38.1827	0.00467065	0.00086683		42.6972	0.855094	0.0149045	42.8676	0.85397	0.0105779	43.2203	0.868859	0.0192783	44.4475	0.858234	0.0114754		42.6972	0.00291057	0.000160213	42.8676	0.00307128	0.000210998	43.2203	0.00283439	0.000283893	44.4475	0.00259184
36.3514	0.889597	0.0175353	35.3933	0.888212	0.0203884	38.2136	0.902245	0.0205098	38.2137	0.885221	0.00965448		36.3514	0.00364193	0.000262283	35.3933	0.00308646	0.000391394	38.2136	0.00400026	0.000335956	38.2137	0.00468443	0.000865231		42.7343	0.855203	0.0149158	42.9049	0.854084	0.0105914	43.258	0.868962	0.0192921	44.4869	0.858326	0.0114843		42.7343	0.00291502	0.000161327	42.9049	0.00307825	0.000211731	43.258	0.0028401	0.000284596	44.4869	0.00259876
36.38	0.889698	0.0175397	35.4206	0.888292	0.0203869	38.2446	0.902367	0.0205214	38.2448	0.885372	0.00968619		36.38	0.00365404	0.000263617	35.4206	0.00309684	0.000393589	38.2446	0.00400876	0.000331897	38.2448	0.00469809	0.000863499		42.7713	0.855313	0.0149266	42.9422	0.854198	0.0106037	43.2958	0.869066	0.0193066	44.5264	0.858419	0.0114925		42.7713	0.00291943	0.000162612	42.9422	0.00308523	0.000212425	43.2958	0.00284578	0.000285366	44.5264	0.00260568
36.4085	0.8898	0.0175438	35.4479	0.888371	0.0203854	38.2757	0.902489	0.0205324	38.2758	0.885523	0.00971732		36.4085	0.0036662	0.000264989	35.4479	0.00310729	0.000395815	38.2757	0.00401713	0.000327805	38.2758	0.00471161	0.000861635		42.8084	0.855423	0.0149365	42.9795	0.854312	0.0106146	43.3336	0.869171	0.0193214	44.5658	0.858513	0.0114991		42.8084	0.00292382	0.000164057	42.9795	0.00309223	0.000213079	43.3336	0.00285142	0.000286208	44.5658	0.00261259
36.4371	0.889902	0.0175474	35.4751	0.888451	0.0203838	38.3067	0.902611	0.020543	38.3068	0.885675	0.00974788		36.4371	0.00367838	0.000266395	35.4751	0.0031178	0.000398048	38.3067	0.00402538	0.000323671	38.3068	0.00472499	0.000859623		42.8455	0.855534	0.0149453	43.0168	0.854425	0.0106244	43.3714	0.869275	0.0193361	44.6052	0.858608	0.0115036		42.8455	0.0029282	0.00016566	43.0168	0.00309926	0.000213687	43.3714	0.00285701	0.000287127	44.6052	0.0026195
36.4656	0.890004	0.0175508	35.5024	0.888531	0.020382	38.3377	0.902734	0.0205531	38.3379	0.885826	0.00977783		36.4656	0.00369059	0.000267832	35.5024	0.00312838	0.000400299	38.3377	0.00403348	0.000319483	38.3379	0.00473818	0.000857437		42.8826	0.855645	0.0149531	43.0541	0.854539	0.0106334	43.4091	0.869381	0.0193505	44.6446	0.858705	0.0115055		42.8826	0.00293257	0.000167422	43.0541	0.0031063	0.000214241	43.4091	0.00286256	0.000288125	44.6446	0.00262641
36.4941	0.890107	0.0175537	35.5297	0.888612	0.0203801	38.3688	0.902857	0.0205628	38.3689	0.885978	0.0098072		36.4941	0.00370284	0.000269311	35.5297	0.00313904	0.000402571	38.3688	0.00404145	0.000315272	38.3689	0.00475122	0.000855111		42.9196	0.855757	0.0149598	43.0914	0.854653	0.0106415	43.4469	0.869487	0.0193642	44.684	0.858801	0.0115043		42.9196	0.00293692	0.000169336	43.0914	0.00311337	0.000214735	43.4469	0.00286806	0.000289197	44.684	0.0026333
36.5227	0.89021	0.0175564	35.5569	0.888692	0.0203782	38.3998	0.902981	0.0205719	38.3999	0.886129	0.00983598		36.5227	0.00371511	0.000270824	35.5569	0.00314974	0.000404852	38.3998	0.00404929	0.000311039	38.3999	0.0047641	0.000852647		42.9567	0.85587	0.0149656	43.1287	0.854767	0.010649	43.4847	0.869592	0.0193769	44.7234	0.858898	0.0114997		42.9567	0.00294128	0.000171397	43.1287	0.00312045	0.000215166	43.4847	0.00287352	0.000290345	44.7234	0.0026402
36.5512	0.890314	0.0175587	35.5842	0.888773	0.020376	38.4308	0.903105	0.0205806	38.431	0.886281	0.00986396		36.5512	0.0037274	0.000272369	35.5842	0.00316053	0.000407152	38.4308	0.00405698	0.000306761	38.431	0.00477679	0.000849999		42.9938	0.855984	0.0149707	43.166	0.85488	0.0106555	43.5225	0.869698	0.0193886	44.7629	0.858996	0.0114916		42.9938	0.00294565	0.000173599	43.166	0.00312756	0.000215518	43.5225	0.00287892	0.000291569	44.7629	0.00264709
36.5798	0.890418	0.0175607	35.6115	0.888855	0.0203738	38.4619	0.903231	0.020589	38.462	0.886432	0.00989117		36.5798	0.00373972	0.000273958	35.6115	0.00317138	0.000409468	38.4619	0.00406453	0.000302456	38.462	0.00478928	0.000847188		43.0309	0.856099	0.0149752	43.2033	0.854993	0.0106611	43.5603	0.869804	0.0193992	44.8023	0.859094	0.0114804		43.0309	0.00295003	0.00017594	43.2033	0.00313468	0.00021579	43.5603	0.00288426	0.000292865	44.8023	0.00265397
36.6083	0.890523	0.0175625	35.6387	0.888936	0.0203715	38.4929	0.903358	0.020597	38.493	0.886584	0.00991752		36.6083	0.00375207	0.000275581	35.6387	0.00318229	0.000411792	38.4929	0.00407193	0.000298143	38.493	0.00480159	0.000844232		43.068	0.856214	0.0149797	43.2406	0.855106	0.0106656	43.598	0.86991	0.0194088	44.8417	0.859193	0.0114665		43.068	0.00295442	0.000178411	43.2406	0.00314182	0.000215984	43.598	0.00288955	0.000294232	44.8417	0.00266086
36.6369	0.890629	0.017564	35.666	0.889019	0.0203691	38.5239	0.903486	0.0206047	38.5241	0.886735	0.00994306		36.6369	0.00376443	0.000277238	35.666	0.00319328	0.000414137	38.5239	0.0040792	0.000293815	38.5241	0.00481371	0.000841122		43.105	0.85633	0.0149845	43.2779	0.855218	0.0106694	43.6358	0.870015	0.0194173	44.8811	0.859292	0.0114505		43.105	0.00295885	0.000181004	43.2779	0.00314898	0.000216101	43.6358	0.00289477	0.000295669	44.8811	0.00266775
36.6654	0.890735	0.0175652	35.6932	0.889101	0.0203666	38.555	0.903616	0.0206124	38.5551	0.886887	0.00996778		36.6654	0.00377681	0.00027894	35.6932	0.00320432	0.00041649	38.555	0.00408629	0.00028945	38.5551	0.00482559	0.000837807		43.1421	0.856446	0.0149899	43.3152	0.85533	0.0106725	43.6736	0.870121	0.0194249	44.9205	0.859392	0.0114332		43.1421	0.00296329	0.000183718	43.3152	0.00315615	0.000216128	43.6736	0.00289993	0.000297173	44.9205	0.00267464
36.694	0.890842	0.0175662	35.7205	0.889185	0.020364	38.586	0.903747	0.0206198	38.5861	0.887038	0.00999182		36.694	0.00378921	0.000280681	35.7205	0.00321542	0.000418856	38.586	0.00409325	0.000285086	38.5861	0.00483727	0.000834344		43.1792	0.856563	0.0149959	43.3525	0.855442	0.0106752	43.7114	0.870227	0.0194315	44.96	0.859491	0.0114155		43.1792	0.00296778	0.000186542	43.3525	0.00316335	0.000216069	43.7114	0.00290503	0.000298744	44.96	0.00268155
36.7225	0.890949	0.017567	35.7478	0.889269	0.0203613	38.617	0.903879	0.0206271	38.6172	0.88719	0.0100152		36.7225	0.00380163	0.000282458	35.7478	0.0032266	0.000421239	38.617	0.00410006	0.000280726	38.6172	0.00484876	0.000830733		43.2163	0.85668	0.0150026	43.3899	0.855554	0.0106776	43.7492	0.870333	0.0194369	44.9994	0.859591	0.0113984		43.2163	0.0029723	0.000189472	43.3899	0.00317055	0.000215924	43.7492	0.00291007	0.00030038	44.9994	0.00268847
36.751	0.891057	0.0175677	35.775	0.889353	0.0203585	38.6481	0.904013	0.0206343	38.6482	0.887341	0.0100381		36.751	0.00381407	0.000284283	35.775	0.00323782	0.000423627	38.6481	0.00410671	0.000276353	38.6482	0.00486	0.000826936		43.2533	0.856796	0.0150102	43.4271	0.855666	0.0106802	43.7869	0.87044	0.0194412	45.0388	0.859692	0.011383		43.2533	0.00297687	0.000192498	43.4271	0.00317777	0.000215682	43.7869	0.00291505	0.000302075	45.0388	0.00269541
36.7796	0.891166	0.0175683	35.8023	0.889439	0.0203554	38.6791	0.904148	0.0206416	38.6792	0.887494	0.0100606		36.7796	0.00382652	0.000286149	35.8023	0.00324912	0.00042603	38.6791	0.00411319	0.00027197	38.6792	0.00487099	0.000822954		43.2904	0.856912	0.0150184	43.4645	0.855778	0.0106831	43.8247	0.870548	0.0194445	45.0782	0.859793	0.0113702		43.2904	0.0029815	0.000195614	43.4645	0.00318501	0.000215339	43.8247	0.00291996	0.000303824	45.0782	0.00270239
36.8081	0.891275	0.0175687	35.8296	0.889525	0.0203523	38.7102	0.904285	0.0206488	38.7103	0.887646	0.0100827		36.8081	0.00383899	0.000288052	35.8296	0.00326047	0.000428444	38.7102	0.00411952	0.000267609	38.7103	0.00488177	0.000818823		43.3275	0.857028	0.0150271	43.5018	0.85589	0.0106867	43.8625	0.870657	0.0194468	45.1176	0.859896	0.0113606		43.3275	0.00298618	0.000198814	43.5018	0.00319225	0.000214908	43.8625	0.00292479	0.00030563	45.1176	0.0027094
36.8367	0.891385	0.0175691	35.8568	0.889612	0.0203491	38.7412	0.904423	0.020656	38.7413	0.887799	0.0101045		36.8367	0.00385147	0.000290006	35.8568	0.00327187	0.000430863	38.7412	0.00412571	0.000263265	38.7413	0.00489234	0.000814542		43.3646	0.857142	0.0150361	43.5391	0.856002	0.010691	43.9003	0.870767	0.0194486	45.1571	0.86	0.0113542		43.3646	0.00299093	0.00020209	43.5391	0.00319951	0.000214388	43.9003	0.00292956	0.000307486	45.1571	0.00271645
36.8652	0.891494	0.0175695	35.8841	0.8897	0.0203458	38.7722	0.904562	0.0206635	38.7723	0.887953	0.0101262		36.8652	0.00386396	0.000292004	35.8841	0.00328334	0.000433296	38.7722	0.00413171	0.000258905	38.7723	0.0049026	0.000810043		43.4016	0.857256	0.015045	43.5764	0.856116	0.0106957	43.938	0.870877	0.01945	45.1965	0.860105	0.0113511		43.4016	0.00299574	0.000205435	43.5764	0.00320679	0.000213778	43.938	0.00293426	0.000309386	45.1965	0.00272356
36.8938	0.891604	0.0175697	35.9114	0.889788	0.0203425	38.8033	0.904702	0.0206711	38.8034	0.888107	0.0101477		36.8938	0.00387646	0.000294043	35.9114	0.00329485	0.000435734	38.8033	0.00413755	0.000254572	38.8034	0.00491263	0.000805388		43.4387	0.85737	0.0150533	43.6137	0.85623	0.0107005	43.9758	0.870989	0.0194516	45.2359	0.860212	0.0113509		43.4387	0.00300063	0.00020884	43.6137	0.00321407	0.000213083	43.9758	0.00293888	0.000311338	45.2359	0.00273072
36.9223	0.891715	0.01757	35.9386	0.889877	0.0203393	38.8343	0.904843	0.0206788	38.8344	0.888262	0.0101689		36.9223	0.00388897	0.000296139	35.9386	0.00330642	0.00043818	38.8343	0.00414324	0.000250277	38.8344	0.00492243	0.000800583		43.4758	0.857484	0.0150606	43.651	0.856345	0.0107054	44.0136	0.871102	0.0194533	45.2753	0.860319	0.0113535		43.4758	0.00300558	0.000212301	43.651	0.00322137	0.000212306	44.0136	0.00294344	0.000313331	45.2753	0.00273794
36.9509	0.891825	0.0175701	35.9659	0.889967	0.0203363	38.8653	0.904984	0.0206866	38.8654	0.888417	0.0101901		36.9509	0.0039015	0.000298282	35.9659	0.00331804	0.000440634	38.8653	0.00414876	0.000246005	38.8654	0.00493196	0.000795602		43.5129	0.857597	0.0150666	43.6883	0.856462	0.01071	44.0514	0.871215	0.0194557	45.3148	0.860428	0.0113585		43.5129	0.00301062	0.000215804	43.6883	0.00322868	0.000211444	44.0514	0.00294793	0.000315368	45.3148	0.00274522
36.9794	0.891936	0.0175702	35.9931	0.890057	0.0203334	38.8964	0.905127	0.0206946	38.8965	0.888573	0.0102113		36.9794	0.00391403	0.000300469	35.9931	0.0033297	0.000443091	38.8964	0.00415409	0.000241749	38.8965	0.00494119	0.000790422		43.55	0.85771	0.015071	43.7256	0.85658	0.0107147	44.0892	0.871329	0.0194587	45.3542	0.860539	0.0113653		43.55	0.00301572	0.00021934	43.7256	0.00323601	0.000210496	44.0892	0.00295236	0.000317445	45.3542	0.00275258
37.008	0.892047	0.0175702	36.0204	0.890147	0.0203306	38.9274	0.905269	0.0207026	38.9275	0.888729	0.0102325		37.008	0.00392657	0.000302716	36.0204	0.00334142	0.000445558	38.9274	0.00415927	0.000237551	38.9275	0.00495019	0.000785098		43.587	0.857822	0.0150738	43.7629	0.8567	0.0107194	44.1269	0.871444	0.0194623	45.3936	0.860652	0.0113733		43.587	0.0030209	0.000222906	43.7629	0.00324334	0.000209477	44.1269	0.00295672	0.000319562	45.3936	0.00276002
37.0365	0.892159	0.0175701	36.0477	0.890239	0.0203281	38.9584	0.905412	0.0207106	38.9585	0.888886	0.0102537		37.0365	0.00393912	0.000305013	36.0477	0.00335318	0.000448026	38.9584	0.0041643	0.000233413	38.9585	0.00495894	0.000779627		43.6241	0.857933	0.0150745	43.8002	0.856822	0.0107242	44.1647	0.87156	0.0194664	45.433	0.860767	0.0113824		43.6241	0.00302615	0.000226494	43.8002	0.00325068	0.00020839	44.1647	0.00296104	0.000321715	45.433	0.00276754
37.065	0.892271	0.0175697	36.0749	0.89033	0.0203258	38.9895	0.905554	0.0207186	38.9896	0.889043	0.010275		37.065	0.00395168	0.000307359	36.0749	0.00336498	0.000450496	38.9895	0.00416913	0.000229311	38.9896	0.00496736	0.000773954		43.6612	0.858044	0.0150736	43.8375	0.856944	0.010729	44.2025	0.871676	0.019471	45.4724	0.860883	0.0113923		43.6612	0.00303149	0.000230095	43.8375	0.00325805	0.000207242	44.2025	0.0029653	0.000323905	45.4724	0.00277514
37.0936	0.892383	0.0175693	36.1022	0.890422	0.0203237	39.0205	0.905697	0.0207265	39.0206	0.889201	0.0102965		37.0936	0.00396425	0.000309771	36.1022	0.00337683	0.000452975	39.0205	0.00417379	0.000225277	39.0206	0.00497552	0.000768117		43.6983	0.858154	0.0150713	43.8748	0.857069	0.0107334	44.2403	0.871793	0.0194761	45.5119	0.861001	0.0114028		43.6983	0.00303689	0.000233703	43.8748	0.00326543	0.000206039	44.2403	0.0029695	0.000326131	45.5119	0.00278284
37.1221	0.892496	0.0175686	36.1295	0.890514	0.0203217	39.0515	0.905838	0.0207342	39.0516	0.889359	0.0103182		37.1221	0.00397682	0.000312238	36.1295	0.00338871	0.000455451	39.0515	0.0041783	0.000221333	39.0516	0.00498343	0.000762141		43.7353	0.858263	0.015068	43.9121	0.857194	0.0107371	44.2781	0.87191	0.0194813	45.5513	0.861121	0.0114138		43.7353	0.00304236	0.000237314	43.9121	0.00327282	0.000204783	44.2781	0.00297367	0.000328392	45.5513	0.00279063
37.1507	0.892609	0.0175677	36.1567	0.890606	0.0203199	39.0826	0.90598	0.0207416	39.0827	0.889518	0.01034		37.1507	0.00398939	0.000314759	36.1567	0.00340063	0.000457931	39.0826	0.00418264	0.000217478	39.0827	0.00499106	0.000756013		43.7724	0.858371	0.015064	43.9494	0.85732	0.0107402	44.3158	0.872027	0.0194865	45.5907	0.861242	0.0114253		43.7724	0.00304789	0.000240915	43.9494	0.00328023	0.000203478	44.3158	0.0029778	0.00033069	45.5907	0.00279853
37.1792	0.892723	0.0175666	36.184	0.890699	0.0203182	39.1136	0.906121	0.0207484	39.1137	0.889678	0.0103619		37.1792	0.00400198	0.000317352	36.184	0.00341259	0.000460415	39.1136	0.00418678	0.000213692	39.1137	0.00499836	0.00074968		43.8095	0.858478	0.0150597	43.9867	0.857446	0.0107423	44.3536	0.872145	0.0194915	45.6301	0.861364	0.0114371		43.8095	0.00305347	0.000244495	43.9867	0.00328765	0.000202129	44.3536	0.00298191	0.000333021	45.6301	0.00280652
37.2078	0.892837	0.0175653	36.2113	0.890792	0.0203165	39.1446	0.906261	0.0207548	39.1447	0.889837	0.0103838		37.2078	0.00401457	0.000320004	36.2113	0.00342458	0.000462895	39.1446	0.00419076	0.00021003	39.1447	0.0050054	0.000743211		43.8466	0.858585	0.0150556	44.0241	0.857572	0.0107436	44.3914	0.872263	0.0194962	45.6695	0.861486	0.0114493		43.8466	0.0030591	0.000248062	44.0241	0.00329508	0.00020074	44.3914	0.002986	0.00033539	45.6695	0.00281461
37.2363	0.892952	0.0175638	36.2385	0.890885	0.0203147	39.1757	0.9064	0.0207608	39.1758	0.889998	0.0104058		37.2363	0.00402715	0.000322716	36.2385	0.0034366	0.000465382	39.1757	0.00419458	0.000206501	39.1758	0.00501217	0.000736607		43.8837	0.858692	0.0150522	44.0614	0.857698	0.0107441	44.4292	0.872381	0.0195007	45.709	0.86161	0.0114617		43.8837	0.00306479	0.000251609	44.0614	0.00330253	0.000199317	44.4292	0.00299009	0.000337791	45.709	0.00282281
37.2649	0.893067	0.0175621	36.2658	0.890979	0.0203129	39.2067	0.906539	0.0207662	39.2068	0.890158	0.0104276		37.2649	0.00403975	0.000325505	36.2658	0.00344864	0.000467863	39.2067	0.00419822	0.00020309	39.2068	0.00501862	0.000729826		43.9207	0.8588	0.0150499	44.0987	0.857823	0.010744	44.4669	0.8725	0.0195047	45.7484	0.861733	0.0114743		43.9207	0.00307054	0.00025513	44.0987	0.00331	0.000197872	44.4669	0.00299417	0.000340229	45.7484	0.00283111
37.2934	0.893183	0.0175603	36.2931	0.891073	0.020311	39.2377	0.906676	0.0207712	39.2378	0.890319	0.0104492		37.2934	0.00405234	0.000328359	36.2931	0.00346071	0.000470346	39.2377	0.00420168	0.000199813	39.2378	0.00502477	0.000722875		43.9578	0.858909	0.0150486	44.136	0.857947	0.010743	44.5047	0.87262	0.019508	45.7878	0.861857	0.0114875		43.9578	0.00307632	0.000258626	44.136	0.00331748	0.00019641	44.5047	0.00299827	0.000342699	45.7878	0.00283952
37.3219	0.893299	0.0175583	36.3203	0.891168	0.020309	39.2688	0.906813	0.0207758	39.2689	0.89048	0.0104707		37.3219	0.00406494	0.000331279	36.3203	0.00347282	0.000472834	39.2688	0.00420497	0.000196711	39.2689	0.00503065	0.000715802		43.9949	0.859018	0.0150484	44.1733	0.858071	0.0107415	44.5425	0.87274	0.0195104	45.8272	0.861979	0.0115015		43.9949	0.00308214	0.000262093	44.1733	0.00332497	0.000194932	44.5425	0.00300237	0.000345209	45.8272	0.00284803
37.3505	0.893415	0.0175563	36.3476	0.891262	0.0203069	39.2998	0.90695	0.0207801	39.2999	0.890641	0.0104919		37.3505	0.00407754	0.000334282	36.3476	0.00348493	0.000475314	39.2998	0.0042081	0.000193795	39.2999	0.00503625	0.000708598		44.032	0.859129	0.0150489	44.2106	0.858193	0.0107395	44.5803	0.872861	0.0195115	45.8666	0.862101	0.0115166		44.032	0.003088	0.000265519	44.2106	0.00333248	0.000193445	44.5803	0.0030065	0.000347751	45.8666	0.00285665
37.379	0.893532	0.0175541	36.3749	0.891357	0.0203046	39.3308	0.907085	0.0207834	39.3309	0.890803	0.0105129		37.379	0.00409013	0.000337357	36.3749	0.00349707	0.000477797	39.3308	0.00421102	0.000191035	39.3309	0.00504148	0.000701189		44.069	0.859242	0.0150499	44.2479	0.858313	0.0107371	44.618	0.872983	0.0195116	45.9061	0.862222	0.0115328		44.069	0.00309387	0.000268894	44.2479	0.00334	0.000191957	44.618	0.00301066	0.00035033	45.9061	0.00286537
37.4076	0.893649	0.0175519	36.4021	0.891453	0.0203022	39.3619	0.90722	0.0207864	39.362	0.890964	0.0105338		37.4076	0.00410273	0.000340505	36.4021	0.00350923	0.000480284	39.3619	0.00421378	0.000188491	39.362	0.00504644	0.000693656		44.1061	0.859356	0.0150515	44.2852	0.858433	0.0107345	44.6558	0.873105	0.0195106	45.9455	0.862342	0.0115506		44.1061	0.00309976	0.000272233	44.2852	0.00334754	0.000190469	44.6558	0.00301487	0.000352951	45.9455	0.00287419
37.4361	0.893767	0.0175496	36.4294	0.891549	0.0202996	39.3929	0.907356	0.0207888	39.393	0.891125	0.0105545		37.4361	0.00411532	0.00034374	36.4294	0.0035214	0.000482762	39.3929	0.00421637	0.000186176	39.393	0.00505113	0.000686003		44.1432	0.85947	0.0150536	44.3225	0.858552	0.010732	44.6936	0.873227	0.019509	45.9849	0.862463	0.0115701		44.1432	0.00310567	0.000275526	44.3225	0.00335511	0.000188989	44.6936	0.00301914	0.000355609	45.9849	0.00288312
37.4647	0.893886	0.0175472	36.4566	0.891645	0.0202969	39.424	0.907491	0.0207905	39.4241	0.891287	0.010575		37.4647	0.0041279	0.000347053	36.4566	0.00353359	0.00048525	39.424	0.00421877	0.000184087	39.4241	0.00505549	0.000678202		44.1803	0.859586	0.0150566	44.3598	0.858669	0.0107299	44.7314	0.873349	0.0195071	46.0243	0.862583	0.0115914		44.1803	0.00311161	0.000278772	44.3598	0.00336269	0.000187523	44.7314	0.00302346	0.00035831	46.0243	0.00289215
37.4932	0.894005	0.0175448	36.4839	0.891741	0.020294	39.455	0.907626	0.0207917	39.4551	0.891449	0.0105956		37.4932	0.00414048	0.000350446	36.4839	0.00354579	0.000487733	39.455	0.00422098	0.000182229	39.4551	0.00505952	0.000670226		44.2174	0.859702	0.0150602	44.3971	0.858787	0.0107282	44.7692	0.873471	0.0195055	46.0637	0.862704	0.0116142		44.2174	0.00311756	0.000281973	44.3971	0.0033703	0.000186076	44.7692	0.00302785	0.000361053	46.0637	0.00290127
37.5217	0.894125	0.0175424	36.5112	0.891838	0.020291	39.486	0.907762	0.0207926	39.4861	0.891611	0.0106161		37.5217	0.00415306	0.000353935	36.5112	0.00355799	0.000490218	39.486	0.00422302	0.000180654	39.4861	0.00506326	0.000662142		44.2544	0.859817	0.0150642	44.4344	0.858906	0.0107272	44.807	0.873592	0.0195049	46.1032	0.862825	0.0116381		44.2544	0.0031235	0.000285127	44.4344	0.00337794	0.000184648	44.807	0.00303232	0.000363839	46.1032	0.00291049
37.5503	0.894245	0.0175401	36.5384	0.891936	0.0202878	39.5171	0.907899	0.0207933	39.5172	0.891773	0.0106366		37.5503	0.00416562	0.000357508	36.5384	0.00357021	0.00049271	39.5171	0.00422488	0.000179362	39.5172	0.00506672	0.00065394		44.2915	0.859932	0.0150687	44.4717	0.859025	0.0107267	44.8447	0.873712	0.0195053	46.1426	0.862947	0.0116627		44.2915	0.00312945	0.000288222	44.4717	0.00338561	0.000183244	44.8447	0.00303688	0.000366671	46.1426	0.0029198
[truncated: 1,594 more rows]
[truncated: 19 more columns]

## Sheet: Fig.3
Fig. 3B
Helical twist distributions (% of helicals segments), from RELION 3-D classification
WT No-nt				I923V No-nt				A946T No-nt
71-81°	81-91°	91-96°		71-81°	81-91°	91-96°		71-81°	81-91°	91-96°
7.5885	58.6574	33.7541		0	33.02	66.95		19.9585	50.2328	29.8087
7.2374	48.7348	44.0277		0	35.34	64.61		16.14	47.8486	36.0114
7.9432	61.2298	30.8269		0	83.01	16.95		20.2721	49.0406	30.6873
[truncated: 11 more rows]

## Sheet: Fig.4
Fig. 4D
[truncated: 5 more rows]

## Sheet: Fig. S2
Fig. S2A					Fig. S2B					Fig. S2C					Fig. S2D						Fig. S2E1									Fig. S2E2									Fig. S2E3
[truncated: 6,003 more rows]
